# Supplementary material for: The Nutritional Efficacy of Chlorella Supplementation Depends on the Individual Gut Environment: A Randomised Control Study
Source: Front Nutr. 2021 May 31;8:648073. doi: 10.3389/fnut.2021.648073 (PMC8200412; doi:10.3389/fnut.2021.648073)
Supplement: Supplementary Table 1 — Difference in primary/secondary outcome in baseline. [file Table_1.XLSX]

## Sheet: readme
Table S1	Difference in primary/secondary outcome in baseline.
Table S2	Relative area of metabolome in chlorella
Table S3	List of microbial taxa significantly correlated with SCFAs responder score
Table S4	List of microbial taxa significantly correlated with folate and defecation frequency responder score
Table S5	CONSORT checklist
Table S6	Relative area of metabolome in feces

## Sheet: Table S1.
	GroupA	GroupB	p value in welch t test
Stool frequency(times/week)	4.16±0.935	3.82±0.902	0.411
Blood folic acid(ng/ml)	8.35±4.34	9.39±3.99	0.689

## Sheet: Table S2.
KEGG	Compound	Relative Area
C00042	Succinic acid	0.808
C00134	Putrescine	0.444
C00153	Nicotinamide	0.299
C01879	5-Oxoproline	0.268
C00127	Glutathione (GSSG)	0.201
C00020	AMP	0.182
C00008	ADP	0.164
C01620	Threonic acid	0.161
C00315	Spermidine	0.123
C00670	Glycerophosphocholine	0.0971
C00037	Gly	0.0916
C00197	3-Phosphoglyceric acid	0.0729
C00942	cGMP	0.0665
C00002	ATP	0.0578
C00346	Ethanolamine phosphate	0.0552
C00364	dTMP	0.048
C00147	Adenine	0.0369
C00334	γ-Aminobutyric acid	0.0343
C02989	Methionine sulfoxide	0.0306
C00212	Adenosine	0.0295
C00127	Glutathione(ox)	0.0292
C02714	N-Acetylputrescine	0.0249
C00387	Guanosine	0.0207
C00263	Homoserine	0.0207
C00160	Glycolic acid	0.0205
C00122	Fumaric acid	0.019
C00075	UTP	0.0188
C00380	Cytosine	0.0179
C00093	Glycerophosphoric acid	0.0179
C03793	N6,N6,N6-Trimethyllysine	0.0173
C00408	Pipecolic acid	0.0172
C00588	Phosphorylcholine	0.0171
C01035	4-Guanidinobutyric acid	0.0165
C00092	Glucose 6-phosphate	0.0162
C00055	CMP	0.0159
C02155	Gly-Leu	0.0151
C02261	2-Aminobutyric acid	0.0149
C00144	GMP	0.0145
C00035	GDP	0.0133
C00242	Guanine	0.0123
C05341	β-Ala-Lys	0.0122
C00327	Citrulline	0.0121
C00163	Propionic acid	0.012
C00624	N-Acetylglutamic acid	0.0115
C00099	β-Ala	0.011
C01771	Crotonic acid	0.011
C01444	Oxamic acid	0.00983
C00993	Ala-Ala	0.00922
C00003	NAD+	0.00896
C00257	Gluconic acid	0.00888
C00258	Glyceric acid	0.00862
C00864	Pantothenic acid	0.00839
C00156	p-hydroxybenzoic acid	0.00838
C00112	CDP	0.00821
C04259	N,N-Dimethylhistidine	0.00788
C00715	Pterin	0.0071
C00180	Benzoic acid	0.00652
C16741	5-Hydroxylysine	0.00651
C00074	Phosphoenolpyruvic acid	0.00647
C01585	Hexanoic acid	0.00643
C00246	Butanoic acid	0.00629
C00085	Fructose 6-phosphate	0.00623
C00803	Pentanoic acid	0.00611
C00383	Malonic acid	0.00596
C00158	Citric acid	0.00523
C01672	Cadaverine	0.00475
C00130	IMP	0.00452
C00475	Cytidine	0.00452
C00044	GTP	0.00448
C00103	Glucose 1-phosphate	0.00437
C00689	Trehalose 6-phosphate	0.00426
C05382	Sedoheptulose 7-phosphate	0.00417
C00437	N-Acetylornithine	0.00415
C00024	Acetyl CoA	0.00396
C00016	FAD	0.00387
C00022	Pyruvic acid	0.0038
C02727	N6-Acetyllysine	0.00367
C02294	Methylguanidine	0.0035
C02037	Gly-Gly	0.00302
C00117	Ribose 5-phosphate	0.00301
C01042	N-Acetylaspartic acid	0.00291
C00063	CTP	0.00288
C00108	Anthranilic acid	0.00269
C00253	Nicotinic acid	0.00269
C11284	3-Indolebutyric acid	0.00254
C00956	2-Aminoadipic acid	0.00244
C00956	α-Aminoadipic acid	0.00229
C00006	NADP+	0.00229
C00354	Fructose 1,6-diphosphate	0.00228
C00330	2'-Deoxyguanosine	0.00213
C02774	10-Hydroxydecanoic acid	0.00211
C00647	Pyridoxamine 5'-phosphate	0.00209
C00051	Glutathione (GSH)	0.00203
C00986	1,3-Diaminopropane	0.00195
C06423	Octanoic acid	0.00194
C00575	cAMP	0.00188
C00489	Glutaric acid	0.00187
C00329	Glucosamine	0.00167
C01029	N8-Acetylspermidine	0.00164
C00048	Glyoxylic acid	0.00156
C00506	Cysteic acid	0.0015
C00005	NADPH	0.00147
C00666	2,6-Diaminoheptanedioic acid	0.00144
C02378	6-Aminohexanoic acid	0.0014
C00021	S-Adenosylhomocysteine	0.00139
C01020	6-Hydroxynicotinic acid	0.00122
C08311	Muscimol	0.00113
C02640	Isoamylamine	0.00106
C00131	dATP	0.00093
C03406	Argininosuccinic acid	0.000841
C01005	O-Phosphoserine	0.000828
C00010	CoA	0.000611
C01073	N-Acetyl-beta-alanine	0.000599

## Sheet: Table S3.
			Pearson r	Spearman r	Pearson p	Spearman p
Butyric acid	Gut microbiome	Ruminiclostridium 9	0.423577	0.482707	0.0627373	0.0311052
		Butyricimonas	-0.52666	-0.704548	0.0170451	0.00052394
	Gut metabolome	Lauric acid	-0.0339043	-0.607519	0.887158	0.0044951
		Decanoic acid	-0.0187494	-0.590977	0.937464	0.00607015
		Threonic acid	-0.725442	-0.569925	0.00029486	0.00870372
		Thr-Asp-1	0.200485	0.466341	0.396707	0.0382081
		Castanospermine	0.489401	0.489391	0.0285174	0.0285213
		threo-β-Methylaspartic acid	0.43322	0.481702	0.0563784	0.0315091
		CMP	0.341806	0.547845	0.140205	0.0123984
		Metronidazole	0.297368	0.493461	0.202918	0.0270325
	Other factor	Defecation frequency	-0.242834	-0.514199	0.302256	0.0203709
Propionic acid	Gut microbiome	Alistipes	0.564892	0.467093	0.0094545	0.0378563
		Barnesiella	0.517453	0.589635	0.0194564	0.00621571
		Ruminiclostridium 9	0.549879	0.566917	0.0120124	0.00914627
		Ruminococcaceae NK4A214 group	0.48266	0.540663	0.0311239	0.013842
		Ruminococcaceae UCG-004	0.593131	0.472456	0.00584253	0.0354202
		Butyricimonas	-0.480644	-0.528612	0.0319386	0.0165659
	Gut metabolome	Butyric acid	-0.366933	-0.463158	0.111519	0.039725
		Propionic acid	-0.319358	-0.589474	0.169904	0.00623337
		γ-Butyrobetaine	-0.430432	-0.451128	0.0581641	0.0458833
		Asp	-0.415789	-0.464662	0.0682568	0.0390026
		Lauric acid	0.0447578	-0.469173	0.851372	0.0368966
		N-Acetylputrescine	-0.115758	-0.522268	0.626975	0.0181636
		Putrescine	-0.0328261	-0.454135	0.890725	0.0442791
		Cyclohexanecarboxylic acid	-0.0261576	-0.483434	0.912833	0.0308154
		2-(Creatinine-3-yl)propionic acid	0.40296	0.514286	0.0781322	0.0203461
		3-Aminoisobutyric acid	-0.161083	-0.450181	0.497485	0.0463975
		Decanoic acid	0.0445675	-0.484211	0.851997	0.0305085
		Diphenylcarbazide	0.21802	0.488722	0.355794	0.028772
		Inosine	-0.363637	-0.451324	0.115017	0.0457773
		N-Acetylneuraminic acid	0.578471	0.560902	0.00754056	0.0100864
		Pelargonic acid	-0.392187	-0.545865	0.0872138	0.0127836
		Threonic acid	-0.565249	-0.512782	0.00939954	0.0207797
		4-Acetamidobutanoic acid	-0.473312	-0.534639	0.035043	0.0151544
		Pyridoxamine	-0.500154	-0.487218	0.0247183	0.029342
		Pyridoxine	0.412601	0.58797	0.0706183	0.00640017
		Phthalic acid	0.211729	0.488735	0.370182	0.0287672
		N-Acetyl-β-alanine	-0.360326	-0.446983	0.118612	0.0481671
		Thr-Asp-1	0.24767	0.533283	0.292428	0.0154632
		5'-Deoxy-5'-methylthioadenosine	-0.337473	-0.485897	0.145631	0.02985
		Castanospermine	0.513185	0.508034	0.0206627	0.0221972
		N6-Methyllysine	-0.344624	-0.492834	0.136753	0.0272579
		CMP	0.288375	0.532086	0.217571	0.01574
		2-Amino-2-methyl-1,3-propanediol	0.115777	0.452474	0.626915	0.0451599
	Other factor	Defecation frequency	-0.276958	-0.451548	0.237148	0.0456566

## Sheet: Table S4.
	Gut environmental factor category	Gut environmental factor name	Pearson r	Spearman r	Pearson p	Spearman p
Folic acid	Gut microbiome	Blautia	0.408017	0.466165	0.07412	0.03829
		Alloprevotella	0.49569	0.587799	0.026243	0.006419
		Odoribacter	0.351305	0.506025	0.12881	0.02282
		Paraprevotella	0.599838	0.595121	0.005178	0.005639
		[Eubacterium] ventriosum group	-0.51294	-0.53833	0.020734	0.014339
		Acidaminococcus	0.3536	0.46839	0.126159	0.037256
		Butyricimonas	0.556077	0.494871	0.010896	0.026531
	Gut metabolome	Creatinine	-0.52372	-0.58045	0.017788	0.00729
		Creatine	-0.32047	-0.52501	0.168346	0.017459
		Thiamine	0.695438	0.463158	0.000663	0.039725
		5-Hydroxylysine	-0.33663	-0.46484	0.146704	0.038919
		2,5-Dihydroxybenzoic acid	-0.42554	-0.53755	0.061401	0.014508
		Octopine	-0.39419	-0.52351	0.085467	0.017843
		Hippuric acid	-0.51018	-0.50797	0.021549	0.022215
		N,N-Dimethylhistidine	-0.46428	-0.45149	0.039184	0.045688
	Other factor	Defecation frequency	0.473026	0.732715	0.035169	0.000238
Defecation frequency	Gut microbiome	Dorea	0.41752	0.482292	0.066999	0.031271
		Barnesiella	0.36377	0.47684	0.114875	0.033521
	Gut metabolome	Pro	0.40643	0.483434	0.075362	0.030815
		Lys	0.175843	0.44729	0.458351	0.047995
		2-(Creatinine-3-yl)propionic acid	0.52457	0.46235	0.01757	0.040117
		Dodecanedioic acid	-0.43758	-0.46403	0.053671	0.039305
		Citramalic acid	0.174599	0.471386	0.461586	0.035896
		Ethanolamine	0.356515	0.537651	0.122847	0.014486
		Methoxamine	0.289107	0.555724	0.216352	0.010957
		Sepiapterin	0.56967	0.514619	0.008741	0.020251
		3-Indoleacetonitrile	-0.34185	-0.48773	0.140153	0.029147
		Pyridoxamine 5'-phosphate	0.752732	0.602593	0.000128	0.004924

## Sheet: Table S5.
Section/Topic	Item No	Checklist item	Reported on page No
Title and abstract
	1a	Identification as a randomised trial in the title	Title
	1b	Structured summary of trial design, methods, results, and conclusions (for specific guidance see CONSORT for abstracts)	None
Introduction
Background and objectives	2a	Scientific background and explanation of rationale	Introduction
	2b	Specific objectives or hypotheses	Introduction
Methods
Trial design	3a	Description of trial design (such as parallel, factorial) including allocation ratio	Methods
	3b	Important changes to methods after trial commencement (such as eligibility criteria), with reasons	None
Participants	4a	Eligibility criteria for participants	Methods
	4b	Settings and locations where the data were collected	Methods
Interventions	5	The interventions for each group with sufficient details to allow replication, including how and when they were actually administered	Methods
Outcomes	6a	Completely defined pre-specified primary and secondary outcome measures, including how and when they were assessed	Methods
	6b	Any changes to trial outcomes after the trial commenced, with reasons	None
Sample size	7a	How sample size was determined	Methods
	7b	When applicable, explanation of any interim analyses and stopping guidelines	None
Randomisation:
Sequence generation	8a	Method used to generate the random allocation sequence	Methods
	8b	Type of randomisation; details of any restriction (such as blocking and block size)	Methods
Allocation concealment mechanism	9	Mechanism used to implement the random allocation sequence (such as sequentially numbered containers), describing any steps taken to conceal the sequence until interventions were assigned	Methods
Implementation	10	Who generated the random allocation sequence, who enrolled participants, and who assigned participants to interventions	Methods
Blinding	11a	If done, who was blinded after assignment to interventions (for example, participants, care providers, those assessing outcomes) and how	Methods
	11b	If relevant, description of the similarity of interventions	Methods
Statistical methods	12a	Statistical methods used to compare groups for primary and secondary outcomes	Methods
	12b	Methods for additional analyses, such as subgroup analyses and adjusted analyses	Methods
Results
Participant flow (a diagram is strongly recommended)	13a	For each group, the numbers of participants who were randomly assigned, received intended treatment, and were analysed for the primary outcome	Supplementary Figure
	13b	For each group, losses and exclusions after randomisation, together with reasons	Results
Recruitment	14a	Dates defining the periods of recruitment and follow-up	Methods
	14b	Why the trial ended or was stopped	None
Baseline data	15	A table showing baseline demographic and clinical characteristics for each group	Results
Numbers analysed	16	For each group, number of participants (denominator) included in each analysis and whether the analysis was by original assigned groups	Results
Outcomes and estimation	17a	For each primary and secondary outcome, results for each group, and the estimated effect size and its precision (such as 95% confidence interval)	Results
	17b	For binary outcomes, presentation of both absolute and relative effect sizes is recommended	None
Ancillary analyses	18	Results of any other analyses performed, including subgroup analyses and adjusted analyses, distinguishing pre-specified from exploratory	Results
Harms	19	All important harms or unintended effects in each group (for specific guidance see CONSORT for harms)	None
Discussion
Limitations	20	Trial limitations, addressing sources of potential bias, imprecision, and, if relevant, multiplicity of analyses	Discussion
Generalisability	21	Generalisability (external validity, applicability) of the trial findings	Discussion
Interpretation	22	Interpretation consistent with results, balancing benefits and harms, and considering other relevant evidence	Discussion
Other information
Registration	23	Registration number and name of trial registry	Methods
Protocol	24	Where the full trial protocol can be accessed, if available	None
Funding	25	Sources of funding and other support (such as supply of drugs), role of funders	Funding

## Sheet: Table S6.
	SC017-T1	SC017-T2	SC017-T3	SC017-T4	SC017-T5	SC017-T6	SC018-T1	SC018-T2	SC018-T3	SC018-T4	SC018-T5	SC018-T6	SC021-T1	SC021-T2	SC021-T3	SC021-T4	SC021-T5	SC021-T6	SC025-T1	SC025-T2	SC025-T3	SC025-T4	SC025-T5	SC025-T6	SC028-T1	SC028-T2	SC028-T3	SC028-T4	SC028-T5	SC028-T6	SC030-T1	SC030-T2	SC030-T3	SC030-T4	SC030-T5	SC030-T6	SC033-T1	SC033-T2	SC033-T3	SC033-T4	SC033-T5	SC033-T6	SC038-T1	SC038-T2	SC038-T3	SC038-T4	SC038-T5	SC038-T6	SC042-T1
Deoxycholic acid	0.651153	0.689131	0.915721	0.604946	0.495101	0.829944	0.121238	0.172235	0.190244	0.12122	0.160257	0.254987	0.861964	1.15507	1.32152	1.04814	1.74978	2.00613	1.48092	1.54738	1.75362	1.31486	1.69739	1.92331	0.216639	0.214636	0.210039	0.252365	0.208326	0.117676	0.485189	0.709363	1.21772	0.978513	0.75199	0.614834	0.664036	0.174637	0.406393	0.299749	0.794152	1.42869	0.225167	0.733643	1.12728	0.489848	0.64134	0.181872	0.172679
Glu	1.20719	0.907169	0.899558	1.20871	0.876092	0.901784	0.34095	0.476493	0.312651	0.214146	0.108707	0.134404	0.913323	0.594349	1.3355	0.512523	1.10825	0.850266	0.473434	0.767516	0.290615	0.34905	0.329966	0.822287	0.6737	0.682943	0.569244	0.627487	0.811966	0.793502	0.366488	0.378122	0.320188	0.36519	0.268615	0.312672	0.542373	0.240956	0.434501	0.138603	0.285884	0.836899	1.28576	0.753271	1.1796	0.969525	0.921214	0.636807	0.815027
Butyric acid	0.583373	0.328981	0.472587	1.23168	0.326536	0.43346	0.200955	0.550504	0.286166	0.354848	0.181089	0.189016	0.40249	1.69327	1.05115	0.18292	0.933274	2.80641	1.34549	0.523491	0.355346	0.645604	0.414108	0.574604	0.573288	0.809659	0.61063	0.472134	1.17967	1.2759	0.108164	0.262652	0.170751	0.282841	0.282419	0.557804	0.347575	0.55577	0.662094	0.372386	0.22802	1.98603	1.18173	0.466583	0.570203	0.530201	0.705609	0.203007	0.12522
Propionic acid	0.462018	0.328764	0.366687	0.770923	0.302797	0.41811	0.0923609	0.23341	0.116951	0.166848	0.0728414	0.100546	0.387372	0.511391	0.694348	0.145873	0.749783	1.20516	0.447572	0.310166	0.244878	0.253476	0.232974	0.602489	0.37281	0.543766	0.279602	0.384931	0.857187	0.650264	0.102509	0.248923	0.152103	0.23773	0.24371	0.483925	0.380674	0.584465	0.627708	0.289346	0.206844	1.76234	1.6005	0.354448	0.402715	0.766082	0.477486	0.342156	0.137835
Cholic acid	0.0536822	0.0661754	0.0746833	0.0583314	0.0501896	0.0953168	0.00883308	0.00915485	0.0116398	0.00564265	0.00644401	0.0100372	0.104081	1.18262	0.0995837	0.0401037	0.130926	1.0368	0.0379056	0.0402222	0.126231	0.0438687	0.0764594	0.192618	0.011597	0.0120407	0.0108678	0.0160824	0.0138465	0.0086844	0.0336015	0.0278076	0.0381648	0.0602339	0.0234883	0.0251102	0.027543	0.0341662	0.0371294	0.043951	0.0551297	0.119062	0.481218	0.239691	0.424071	0.774026	0.103362	0.48101	0.010962
5-Aminovaleric acid	0.243897	0.148454	0.252217	0.313117	0.148932	0.338356	0.018541	0.0206128	0.0204054	0.0149605	0.0135838	0.0261879	0.0287832	0.527033	0.0390459	0.0190378	0.106133	1.31496	0.0542463	0.0142752	0.0206887	0.0224288	0.042426	0.0588986	0.00936155	0.0120691	0.00638709	0.00707017	0.0201949	0.0184965	0.0750457	0.104971	0.0977561	0.127931	0.108968	0.145806	0.0118098	0.00719952	0.0117769	0.00677133	0.00749825	0.053108	0.0441199	0.0175119	0.0263049	0.0645596	0.0738284	0.0163208	0.00319483
γ-Butyrobetaine	0.0362926	0.0427958	0.0365771	0.101457	0.0335835	0.0405763	0.0877559	0.087445	0.0559281	0.047488	0.05132	0.0294003	0.298221	0.0643304	0.166637	0.0433537	0.312712	0.564902	0.0142602	0.0161428	0.00873636	0.0172101	0.0194566	0.0225239	0.19784	0.028589	0.0280424	0.0532234	0.0739624	0.0747485	0.0940743	0.24632	0.133231	0.224128	0.0430259	0.06554	0.0989399	0.113828	0.0588727	0.0463714	0.132471	0.110763	0.107079	0.109966	0.123878	0.0838006	0.0826048	0.0912517	0.0667505
Asp	0.174118	0.119109	0.0650176	0.155432	0.0904819	0.145765	0.0183639	0.0338138	0.0159223	0.00840172	0.0069169	0.00538105	0.180848	0.312729	0.119065	0.0900834	0.164478	0.311659	0.0608683	0.0825782	0.0185749	0.0386573	0.0603098	0.157614	0.141956	0.155631	0.133873	0.186344	0.150143	0.253711	0.0685351	0.0468153	0.051168	0.0523433	0.0250689	0.0461847	0.0873585	0.0430556	0.0931145	0.0193825	0.0353048	0.181629	0.175258	0.0433469	0.135063	0.139136	0.0958742	0.0627713	0.0481386
Pro	0.100098	0.0929061	0.107324	0.132029	0.0813667	0.136751	0.0486139	0.0697988	0.0561789	0.0505211	0.0343533	0.045718	0.0766544	0.709795	0.0930335	0.0350001	0.100347	0.118626	0.0270421	0.0402491	0.0551813	0.0268533	0.0624067	0.0638949	0.0792288	0.0676523	0.0571837	0.0630506	0.111214	0.0972875	0.0365152	0.0314778	0.038193	0.03587	0.0339248	0.0430084	0.0816829	0.0405877	0.0484662	0.042131	0.0410368	0.105457	0.152635	0.102907	0.128354	0.130483	0.0706337	0.084739	0.10875
Lys	0.124924	0.129923	0.083582	0.132655	0.0855898	0.121494	0.0401412	0.0298974	0.0246846	0.0208535	0.027498	0.0227858	0.102262	0.309104	0.152411	0.0846413	0.17528	0.0984393	0.028143	0.0501254	0.0267649	0.0407175	0.0569307	0.0442679	0.0955575	0.123404	0.060033	0.0859932	0.130769	0.0677556	0.0469866	0.0381543	0.0516991	0.0541675	0.041982	0.0508835	0.0748249	0.0629838	0.0525227	0.0508284	0.0352056	0.151694	0.213957	0.169262	0.123866	0.145346	0.17037	0.128807	0.0414805
Glutaric acid	0.090779	0.0800377	0.11973	0.110859	0.0650526	0.0936199	0.254371	0.210731	0.154464	0.105383	0.0980698	0.0982601	0.0382255	0.0321274	0.0419719	0.0298149	0.0304065	0.0275696	0.0989548	0.20083	0.0863853	0.0537075	0.0850129	0.128924	0.219783	0.152138	0.191325	0.298667	0.0961073	0.143226	0.0199155	0.0203815	0.0178635	0.0294294	0.0394738	0.0249064	0.0163861	0.0386067	0.0248201	0.0104928	0.0228056	0.0269601	0.182207	0.296995	0.342755	0.15444	0.174805	0.0969364	0.0285454
Succinic acid	0.0695605	0.0798205	0.061107	0.135122	0.0839654	0.111802	0.0124734	0.0182399	0.0119567	0.00797552	0.00799787	0.00985402	0.0443831	0.0259659	0.0491845	0.0168624	0.0354257	0.0212307	0.0145589	0.0423566	0.0116491	0.0123123	0.0190885	0.0496999	0.0394649	0.0383311	0.0419629	0.08203	0.0617227	0.0551236	0.0211517	0.0227273	0.010394	0.018279	0.0160249	0.0166453	0.0372211	0.0222911	0.0341086	0.0106638	0.0136422	0.135036	0.198566	0.0412163	0.109695	4.18729	0.282522	0.46961	0.0324559
Ala	0.0540501	0.0476334	0.0407575	0.106748	0.0528179	0.0530477	0.0189282	0.0288999	0.0225391	0.0235275	0.0172807	0.0329938	0.0770549	0.539651	0.0842438	0.0480083	0.13172	0.393584	0.0709882	0.0451769	0.0233967	0.0447919	0.0901021	0.0619859	0.0393118	0.035622	0.0386434	0.059738	0.0561091	0.0577681	0.0488551	0.0228743	0.0203139	0.0425452	0.035804	0.0529895	0.0527247	0.0393533	0.0421581	0.0970519	0.0188754	0.126726	0.160285	0.0724517	0.094578	0.101831	0.089671	0.0668888	0.0187488
Pipecolic acid	0.0467693	0.0470194	0.0541779	0.0524363	0.0440707	0.0383676	0.0982622	0.110853	0.100793	0.103499	0.0958189	0.111431	0.0579935	0.0213845	0.0552258	0.09768	0.073182	0.0304324	0.133483	0.146245	0.0864042	0.137207	0.136154	0.0971207	0.134605	0.0736931	0.0719647	0.0894966	0.0617714	0.0614622	0.063831	0.0607031	0.0489174	0.0592614	0.0523156	0.0555936	0.0239788	0.0735325	0.0263545	0.0513311	0.0539541	0.0191778	0.0613709	0.107176	0.0968524	0.0322051	0.0768472	0.0364434	0.00113587
Lauric acid	0.0141108	0.0160514	0.0447404	0.0229673	0.0106301	0.0110589	0.0166427	0.0541828	0.0282949	0.0190214	0.0109583	0.0226985	0.129879	0.185568	0.0272663	0.00792456	0.0305503	0.0272376	0.0205825	0.00814105	0.00624147	0.00317512	0.00754615	0.0215615	0.0231163	0.0341963	0.0154775	0.0130642	0.0132942	0.0231169	0.00167051	0.00235919	0.0440812	0.00470766	0.079838	0.00604515	0.027521	0.00556803	0.0663576	0.0176595	0.18411	0.0176019	0.0137507	0.0166052	0.0371487	0.0112138	0.0165078	0.0077978	0.00323906
Val	0.0341366	0.0358406	0.028033	0.0487031	0.0253373	0.0325307	0.0124496	0.015891	0.0164748	0.0146853	0.0127695	0.0383208	0.040512	0.420269	0.0396822	0.0333385	0.0751021	0.17501	0.0234269	0.0280497	0.034621	0.0240637	0.0570366	0.0376978	0.0221048	0.0236266	0.0296601	0.051339	0.0326982	0.0255811	0.0418079	0.0210352	0.0183736	0.0471911	0.0335972	0.0494071	0.0284172	0.0267714	0.0222151	0.08857	0.0134432	0.08556	0.0919681	0.0380933	0.0697167	0.0690892	0.0817542	0.0445715	0.0118666
Leu	0.0345853	0.0421746	0.0263556	0.0376601	0.0209974	0.0355182	0.0178543	0.0219872	0.0217591	0.0248159	0.018571	0.0500068	0.0212336	0.277656	0.0273476	0.0253802	0.0499915	0.102453	0.0171945	0.017962	0.0403698	0.0218577	0.0752474	0.0316059	0.0170784	0.0170449	0.0273387	0.0615628	0.0252107	0.0195474	0.0368715	0.0171801	0.0141263	0.0533054	0.0389334	0.0652731	0.0175476	0.0262845	0.0147776	0.123043	0.00830269	0.0683858	0.128309	0.0246349	0.0679081	0.0853337	0.0844785	0.0394646	0.008754
3-Phenylpropionic acid	0.0472868	0.0542956	0.0385619	0.0484711	0.0414115	0.0532107	0.0343776	0.0385707	0.0387569	0.0301845	0.0224091	0.0200109	0.0869206	0.0784101	0.0992062	0.096007	0.191266	0.0855657	0.0252812	0.0131006	0.0127356	0.0140989	0.0158423	0.0208325	0.0869307	0.0799086	0.0283632	0.0305915	0.16279	0.120524	0.00770561	0.00937866	0.00742516	0.00712697	0.00708846	0.00796414	0.0151035	0.0110583	0.0282323	0.0125367	0.0114175	0.0608548	0.108172	0.0242503	0.0362213	0.130964	0.0443331	0.0449094	0.012283
N-Acetylputrescine	0.055031	0.0427687	0.048362	0.0842789	0.156386	0.0965945	0	0	0	0	0	0	0.00655464	0.0232125	0.0118621	0.000384738	0.0335245	0.0333865	0.00124584	0	0.00127056	0	0.00174773	0.00292281	0.000535978	0.000430437	0	0.000359258	0.000729744	0.00144911	0.00108462	0	0.00125028	0.000623251	0.000497871	0	0.192814	0.000390694	0.00103692	0.000544028	0.000465195	0.10525	0.00554651	0.000761738	0.00120107	0.00561649	0.00080479	0.257983	0.000245794
Cadaverine	0.0149032	0.00952568	0.0030854	0.0237971	0.0116811	0.0459192	0.000530586	0.000170673	0.000764106	0.000398963	0.00572111	0.00094428	9.55412e-05	0.00194391	0	0.000205961	0.00015106	0.0516609	0.133291	0.0499653	0.0793297	0.132572	0.170712	0.0962322	0.163581	0.0538881	0.0274499	0.234286	0.0826917	0.0709998	0.0365145	0.0305448	0.0864704	0.0367792	0.014818	0.0239105	0.00703483	0.00423939	0.00159932	0.00115152	0.0113784	0.136861	0.00451201	0.00215692	0.00150839	0.0116854	0.00309558	0.47384	0.000400462
Citrulline	0.0253824	0.0229129	0.0214754	0.0470836	0.0355183	0.0456279	0.00958387	0.019401	0.0123537	0.012346	0.00950391	0.00669011	0.0251398	0.0320713	0.0264176	0.0443255	0.0804124	0.0238927	0.0257745	0.026716	0.00665257	0.0170245	0.0242668	0.0295087	0.079622	0.0545084	0.0543429	0.0701597	0.0608503	0.09927	0.0223531	0.0111012	0.0149088	0.0195358	0.0146854	0.0230172	0.0330604	0.0178862	0.0255439	0.011038	0.0125085	0.0655847	0.0252706	0.0643601	0.0766523	0.0584054	0.0555958	0.00705883	0.0236957
Gly	0.0160964	0.0171873	0.0149765	0.0206466	0.0135589	0.018351	0.0118721	0.0152667	0.0124491	0.00926845	0.00706956	0.0146398	0.0169221	0.424037	0.0174694	0.0123148	0.0376254	0.187116	0.0152917	0.0133421	0.0132938	0.0106829	0.021813	0.0282318	0.0128244	0.013723	0.0169207	0.0173102	0.0160548	0.0192043	0.0198959	0.0084465	0.00724233	0.014279	0.00979298	0.0164572	0.0134821	0.0102854	0.014552	0.0243956	0.00654029	0.0687837	0.0463703	0.0155549	0.0262456	0.0635105	0.0244661	0.0209683	0.00996672
Lactic acid	0.0205945	0.0301099	0.0313835	0.0433919	0.0373599	0.025615	0.0215701	0.0306292	0.0283174	0.0266353	0.0209871	0.0297453	0.0253539	0.0714389	0.0303876	0.0256497	0.0325382	0.0461765	0.0292389	0.0228949	0.0222592	0.018661	0.0248804	0.0488527	0.0430539	0.0278005	0.023284	0.0220687	0.0268663	0.029068	0.0257016	0.0231652	0.0244677	0.022877	0.0248827	0.0186205	0.0169277	0.0203675	0.0308732	0.0219029	0.0215788	0.123994	0.0389997	0.0239513	0.0352014	0.0270023	0.0253357	0.0361607	0.0186504
N-Acetylaspartic acid	0.0430467	0.0231123	0.0207485	0.0209567	0.0258184	0.0258154	0.0265124	0.0339883	0.0232763	0.0216682	0.00968058	0.0107943	0.0649868	0.05326	0.0417399	0.0423671	0.0500379	0.0521163	0.0337754	0.119833	0.0254578	0.0190036	0.00717356	0.0408093	0.0172234	0.0573525	0.0251741	0.0124676	0.0248513	0.0306378	0.025249	0.0196733	0.0187607	0.0277533	0.0101398	0.00836656	0.0838377	0.0247223	0.0428951	0.000818963	0.047831	0.0248173	0.00781254	0.0227075	0.0127391	0.00682854	0.0315318	0.00331762	0.0474535
1H-Imidazole-4-propionic acid	0.0427713	0.0503068	0.041919	0.0456146	0.0604472	0.0604323	0	0	0.000278079	0.00036708	0.000302185	0.00188938	0.0318277	0.062903	0.054699	0.0711815	0.0670231	0.0326427	0.0119751	0.00307674	0.00176529	0.00514268	0.00335448	0.00547966	0.00126088	0.000658081	0.00166107	0.00175545	0.0011637	0.00347269	0.00182932	0.000913763	0.00146906	0.00133759	0.00548885	0.00119548	0.037856	0.044148	0.0418551	0.0259096	0.0500689	0.0831868	0.132344	0.0591579	0.137935	0.0645891	0.04663	0.191826	0.000665958
N-Methylproline	0.00795755	0.0140748	0.00840493	0.00850117	0.0190504	0.012083	0.00172159	0.00200648	0.000624251	0.000481189	0	0.00047807	0.00826962	0.00190894	0.00341693	0.0231718	0.0119138	0.0111751	0.0161267	0.07977	0.0222714	0.0325089	0.0236461	0.0135931	0.104171	0.0630653	0.0173614	0.010085	0.0255229	0.0088409	0.0190458	0.0233841	0.0109308	0.0384196	0.0208107	0.0310924	0.374019	0.0324159	0.0898933	0.0779721	0.0175964	0.0034921	0.000775349	0.0105088	0.0111402	0.00252747	0.0173227	0.00862362	0.00495824
Nicotinic acid	0.0335591	0.0274493	0.0470194	0.0486634	0.0225052	0.0377514	0.0105741	0.027309	0.0133527	0.0146085	0.00823238	0.00321644	0.0338267	0.0235238	0.0712477	0.0100281	0.0594591	0.0467113	0.0262792	0.0237791	0.0103554	0.0159928	0.0248037	0.0482124	0.0336351	0.0255169	0.0346935	0.0308954	0.0489404	0.0691859	0.00727881	0.00828607	0.00626923	0.0117035	0.0104571	0.0138733	0.0292166	0.0187675	0.0460346	0.00759342	0.0196845	0.0846178	0.0830247	0.0243221	0.0506257	0.0419365	0.0207691	0.0146085	0.0143038
Isoglutamic acid	0.0171408	0.0230618	0.0204537	0.0115134	0.0196974	0.0162459	0.0613681	0.073247	0.0539865	0.0642742	0.0322372	0.0464656	0.0227443	0.00754433	0.0173047	0.0221503	0.0134503	0.00194866	0.00981273	0.0237403	0.0228026	0.0178482	0.0318071	0.0197972	0.0101291	0.0116001	0.0187346	0.0332476	0.0158005	0.00395435	0.025034	0.0499879	0.0273458	0.0264113	0.0287566	0.0309682	0.0838933	0.0393796	0.0371078	0.0145217	0.0388156	0.00694512	0.142685	0.0591552	0.0981708	0.0658875	0.067723	0.0273527	0.0399767
Ile	0.0205976	0.0255232	0.0155349	0.0278547	0.0118495	0.0215909	0.00766307	0.01108	0.0101283	0.0109629	0.00864602	0.0209222	0.014374	0.135358	0.0210758	0.0172625	0.0285564	0.0641709	0.00860901	0.0118349	0.0172453	0.0114888	0.0380529	0.0177524	0.011464	0.012208	0.0195721	0.0410875	0.0167846	0.0148047	0.0240078	0.0105879	0.00803328	0.0292559	0.0208138	0.0369203	0.0109261	0.0151659	0.0112785	0.0822033	0.0059483	0.0406085	0.084277	0.0163632	0.0434633	0.0540899	0.0548991	0.0251818	0.00582516
Hexanoic acid	0.0116598	0.00788335	0.0133052	0.0134797	0.00858212	0.00849664	0.0186012	0.0633858	0.0297044	0.0233382	0.0202999	0.012852	0.0351002	0.0437234	0.0786757	0.0225236	0.121433	0.0493971	0.103326	0.0732768	0.0958253	0.0501767	0.0236347	0.0373681	0.0157308	0.0175666	0.0136967	0.0124159	0.0196398	0.0194603	0.00315575	0.00316569	0.00224723	0.00173673	0.00247028	0.00481328	0.00966398	0.00799601	0.0155481	0.0089343	0.00877417	0.0316434	0.0221189	0.00864201	0.00681622	0.00978605	0.012244	0.00645826	0.00285073
N-Acetylglutamic acid	0.033672	0.031099	0.0279123	0.0361302	0.0301215	0.0246325	0.04053	0.0676691	0.0484095	0.0440866	0.0197048	0.0203182	0.0230686	0.0109639	0.0327559	0.0142172	0.0277894	0.0164174	0.0211015	0.0505124	0.0209087	0.0127151	0.0180458	0.0378694	0.0335461	0.0385791	0.0337393	0.0474088	0.0350644	0.0294605	0.0136921	0.01256	0.0112277	0.0164048	0.00640248	0.0141604	0.0226278	0.00877626	0.0194062	0.00276616	0.0143701	0.0254374	0.0365919	0.0202035	0.0355192	0.0205239	0.0243952	0.0117401	0.0387035
β-Ala	0.0643509	0.0458108	0.0555328	0.0175378	0.0719676	0.0112705	0.00195569	0.00281353	0.00185522	0.00154803	0.00107492	0.000879256	0.00391939	0.0118413	0.0161513	0.0028383	0.00611386	0.0348974	0.00590712	0.00271724	0.00164665	0.00232047	0.00225404	0.00241742	0.00253598	0.00303835	0.00151869	0.00152625	0.00320613	0.00339456	0.0058849	0.0109646	0.0322618	0.0198218	0.0110354	0.00543589	0.00149369	0.00110494	0.00256594	0.00113482	0.00136039	0.0116238	0.0302295	0.00260701	0.00466907	0.00415368	0.00447892	0.00965529	0.00155456
Tyr	0.0252133	0.0256666	0.0224446	0.0331713	0.0182212	0.029087	0.00558723	0.00755292	0.00503193	0.00511143	0.00429103	0.00831326	0.01305	0.0443232	0.0176672	0.00754362	0.0220585	0.0251452	0.00834399	0.0100226	0.00515409	0.00799709	0.0143419	0.0128991	0.0110719	0.010086	0.00874829	0.0140035	0.0180541	0.0157358	0.00978798	0.00546224	0.00471949	0.0117692	0.00711693	0.0118414	0.0169679	0.00665433	0.010142	0.0215427	0.00408159	0.0628315	0.0339872	0.0229296	0.0399148	0.0421966	0.0461626	0.0286148	0.00451394
Putrescine	0.0154807	0.0126631	0.00578681	0.0265855	0.0184335	0.0293255	0.000304244	0.000225563	0	0	0.000255876	0.000279726	0.000797641	0.0101132	0.00118679	0.000295349	0.00247566	0.00866359	0.0048665	0.000931283	0.00055233	0.000512032	0.00206755	0.00280009	0.00303346	0.00164809	0.000344869	0.00125463	0.00366599	0.00375405	0.000679849	0.000300519	0.000592968	0.000707774	0.000310715	0.000404214	0.0130541	0.000293627	0.00046197	0.000210847	0	0.0441604	0.00456664	0.00172714	0.00233246	0.0101973	0.00192452	0.202084	0.000270915
GABA	0.114657	0.0372512	0.078765	0.121432	0.0628012	0.201656	0.00246457	0.00358628	0.00293125	0.00187609	0.00171382	0.00253512	0.00327732	0.0478254	0.0041637	0.00168317	0.00441806	0.0402354	0.0070465	0.00181549	0.00213892	0.00423623	0.0025215	0.00678777	0.00197749	0.00217171	0.00148795	0.00164402	0.00347557	0.00483427	0.013116	0.00307552	0.0215661	0.0656441	0.0412761	0.134129	0.00177902	0.0020655	0.00198848	0.00162958	0.0013905	0.0128551	0.00326109	0.00342274	0.00216657	0.00449857	0.00566991	0.00481267	0.00155456
Cyclohexanecarboxylic acid	0.0175033	0.00782008	0.0251925	0.107867	0.00601469	0.0230805	0.00119379	0.00244827	0.0015495	0.00205058	0.000819114	0.00134607	0.00394958	0.0580769	0.0231223	0.00159152	0.0154736	0.00526531	0.00243473	0	0	0	0.00136083	0.00574817	0.00851504	0.00411468	0.00196393	0.00268817	0.00592096	0.0114499	0.00328331	0.00274568	0.00123576	0.00288418	0.00103459	0.00399261	0.00221191	0.00495588	0.00558237	0.0022772	0.00272353	0.28487	0.0272346	0.00380951	0.00754097	0.0409712	0.00829047	0.00457041	0
Taurine	0.000568607	0.000588504	0	0.00293338	0.000598854	0.000813041	0.000644919	0.00207981	0	0.000469862	0	0.000629384	0.132597	0.0856594	0.0980191	0.167067	0.170836	0.162487	0.000494714	0	0	0	0.00138481	0.0068102	0.00190761	0.000968706	0.000776069	0.000834304	0.00105964	0.00147495	0.00130055	0.000763213	0.000399932	0.000379531	0	0.000482799	0	0	0	0	0	0.00707949	0.000643673	0	0.00117162	0.00754363	0.00115312	0.124943	0.000436419
Arg	0.0378003	0.0405962	0.0251723	0.0202062	0.0104162	0.00403586	0.014332	0.00887671	0.00609246	0.00365318	0.00406144	0.00504979	0.033453	0.0407776	0.0677164	0.00455557	0.0231141	0.0255304	0.00398625	0.00993214	0.000961901	0.00552548	0.0020176	0.00257444	0.0302422	0.0502214	0.00416284	0.00474451	0.0522722	0.00972259	0.00555282	0.00235009	0.00202688	0.003106	0.00180251	0.00166383	0.00450091	0.00199998	0.00712873	0.00140954	0.00199012	0.00593154	0.0894418	0.0432293	0.00651588	0.030294	0.0616544	0.0371363	0.00451147
Quinic acid	0.00493627	0.00922888	0.00468621	0.00473344	0.00712188	0.00987405	0.00307045	0.00261282	0.00268709	0.00216635	0.0029436	0.00267851	0.0221072	0.0572155	0.00529341	0.00489572	0.00844393	0.00494042	0.00223155	0.00635009	0.00461747	0.00289091	0.00203885	0.00211295	0.00756944	0.00454878	0.00314753	0.00314147	0.0049388	0.00741244	0.00615659	0.00470944	0.0155782	0.00246514	0.012357	0.0094684	0.00193248	0.00365387	0.00222799	0.00306161	0.00562208	0.00467305	0.0430857	0.00967687	0.00446686	0.0224621	0.00437245	0.16864	0.00202509
Phe	0.0144172	0.0117529	0.00712493	0.0140517	0.00610685	0.0101113	0.00491247	0.0057064	0.00469595	0.00521757	0.00404496	0.0112537	0.00601726	0.0974418	0.00918079	0.00529371	0.0112035	0.0282939	0.00712759	0.00770408	0.00690265	0.00877699	0.0231974	0.0158263	0.00499377	0.00530769	0.00719977	0.0173261	0.00869648	0.00709575	0.0127611	0.00425551	0.00357216	0.0134855	0.00880633	0.0153981	0.00658773	0.00637891	0.0057604	0.0351401	0.00369824	0.0353815	0.0399805	0.00918255	0.0238634	0.0296109	0.038602	0.016118	0.00296972
Ser	0.0132421	0.0128092	0.011563	0.00990506	0.0114809	0.0143189	0.0111256	0.0106216	0.0100043	0.00834005	0.00718808	0.0128899	0.0109719	0.0151376	0.0128541	0.0128696	0.0147061	0.0212843	0.00762004	0.00826063	0.0150941	0.00743766	0.0151644	0.0148586	0.00853182	0.00969416	0.0113834	0.0164069	0.011501	0.0113644	0.0323919	0.00939514	0.00845153	0.0126755	0.00949771	0.0139854	0.0125026	0.0103287	0.0104504	0.0210421	0.00474948	0.0286944	0.0425846	0.00959415	0.0186419	0.0232379	0.0195467	0.0143404	0.00878602
His	0.014051	0.0137122	0.00767662	0.0210086	0.00533953	0.0102788	0.00724062	0.00793887	0.00541153	0.00494194	0.00448961	0.00420693	0.0132777	0.0135249	0.0177263	0.00864807	0.0192898	0.0164647	0.00733146	0.00780376	0.00246136	0.00614931	0.00712102	0.00770398	0.00788509	0.00914879	0.00515315	0.00717248	0.00967926	0.0102877	0.0121503	0.00688752	0.00687259	0.00797261	0.00620568	0.00596611	0.00754558	0.00407721	0.00600352	0.00465075	0.00428344	0.0236943	0.00792299	0.0108589	0.00884005	0.00357352	0.0125193	0.00850993	0.00626011
2-(Creatinine-3-yl)propionic acid	0.00531355	0.0117739	0.00192279	0.00622015	0.004803	0.00535732	0.00889322	0.00800576	0.0100928	0.010029	0.00516697	0.00857213	0.0153108	0.00585221	0.011473	0.0200225	0.0149054	0.0117202	0.00999303	0.0217767	0.0121562	0.0170312	0.0233396	0.00646888	0.0174462	0.00985346	0.0135001	0.00799092	0.00918442	0.00591626	0.00979083	0.00580228	0.0112159	0.00499052	0.0120934	0.00293292	0.000592383	0.0214534	0.0012428	0.00585195	0.00196255	0.00251441	0.0154404	0.0118901	0.00882636	0.00467334	0.0057621	0.00499626	0.0236026
Thr	0.00662032	0.00810452	0.00350685	0.011104	0.00395292	0.00627012	0.00457218	0.00450182	0.00306254	0.00314094	0.00252854	0.00694448	0.010522	0.0639547	0.00724481	0.00673544	0.0115912	0.0600136	0.00608697	0.00178411	0.00233682	0.00333559	0.00948463	0.00719463	0.00478294	0.00507472	0.00537824	0.00968054	0.00657677	0.00811899	0.0111398	0.00462346	0.00422057	0.00821715	0.00657817	0.00952635	0.00622938	0.00379895	0.00565997	0.030876	0.00153553	0.0302132	0.0346687	0.011812	0.0237618	0.0218299	0.0230952	0.0163208	0.00260817
Ornithine	0.00824603	0.00736377	0.00736193	0.0106551	0.00558443	0.00979223	0.00265642	0.0021377	0.00146216	0.00119353	0.00128291	0.00281893	0.0145742	0.11396	0.0136091	0.0133409	0.0325281	0.0295432	0.00617531	0.00492269	0.00221178	0.00503312	0.0101033	0.00738377	0.0152538	0.0173125	0.00677083	0.00765585	0.0167362	0.0155002	0.00714056	0.00260237	0.00403842	0.00613609	0.0035546	0.00408098	0.00760025	0.00656697	0.00529508	0.0119152	0.00365625	0.0276258	0.00801894	0.0126064	0.00927303	0.00930118	0.00962658	0.00658563	0.00423859
Xanthine	0.0117692	0.00968678	0.0184716	0.0145952	0.0118213	0.0188787	0.00388308	0.011996	0.00368679	0.0060113	0.00300654	0.000900521	0.0117852	0.00853302	0.0223305	0.00671563	0.0154792	0.0186177	0.00791451	0.00907654	0.00299154	0.00628481	0.0183441	0.0153627	0.00774651	0.00741195	0.0157537	0.0216677	0.00841236	0.011614	0.00369	0.00506755	0.00266341	0.00489246	0.0038794	0.00728443	0.00714866	0.00987372	0.010737	0.0302276	0.00886585	0.0155565	0.053034	0.0102891	0.0269706	0.0215921	0.00508288	0.00433332	0.00721865
Homovanillic acid	0.0239744	0.0382547	0.015967	0.041812	0.012412	0.0200279	0.00167688	0.00276241	0.00288983	0	0	0.00126431	0.00617968	0.0539354	0.00728213	0.00355201	0.00948035	0.0127907	0.00139322	0.00275348	0.0016278	0.00145195	0.00165027	0.00415164	0.00319284	0.00156207	0.00110048	0	0.0137556	0.0170618	0	0.00170013	0.00168648	0.00231782	0.0016606	0.00219313	0.000976445	0.00141461	0.00386967	0.00133557	0	0.00451975	0.00770882	0.00222637	0.00379886	0.00407706	0.00295778	0.00612164	0.00163495
3-Aminoisobutyric acid	0.0306851	0.0221007	0.0343542	0.0254491	0.030912	0.0271936	0	0	0.000332308	0	0	0	0.000289918	0.0053796	0.000472487	0.000501311	0.000487762	0.00428818	0.000911052	0.00038765	0	0.000577769	0.000715365	0.000426215	0	0	0	0	0	0	0.0089485	0.0540527	0.0286387	0.03544	0.0552192	0.065834	0.0232452	0.0866463	0.0269713	0.048841	0.0710722	0.0155769	0.0039811	0.000923707	0.0014047	0.00186561	0.00181589	0.142983	0
Dyphylline	0.0108645	0.0066042	0.0106597	0.0116023	0.00694914	0.00812507	0.00398191	0.00311671	0.00413938	0.0846096	0.0588707	0.0032422	0.00625301	0.0090511	0.00574109	0.00239597	0.00333744	0.0100542	0.00370039	0.00458581	0.00342474	0.0274481	0.138529	0.00847196	0.00869824	0.00672148	0.00968707	0.0187714	0.00720979	0.0102107	0.0154783	0.0167988	0.00993742	0.010896	0.0101936	0.00731018	0.00607735	0.0110806	0.0072982	0.0105515	0.00494243	0.00754242	0.0304592	0.00828396	0.0041884	0.0048507	0.00758895	0.00584203	0.0047021
Choline	0.0252354	0.0244387	0.0290274	0.0426284	0.027744	0.0204999	0.00215529	0.00612107	0.00257325	0.000885187	0.000933634	0.00471117	0.0102006	0.0448278	0.0197005	0.00502555	0.0315107	0.0294956	0.00333886	0.00367114	0.00204687	0.00879846	0.00420518	0.0071313	0.0103547	0.00967019	0.00297907	0.00466163	0.0172367	0.0166521	0.0304956	0.00837733	0.00525356	0.0180899	0.012782	0.00784311	0.00647502	0.00336053	0.00364262	0.00228717	0.00498187	0.0128583	0.0195581	0.0090318	0.0112638	0.0124946	0.0281667	0.0273312	0.0024806
Diethanolamine	0.00968549	0.00822244	0.00515575	0.0135523	0.0108748	0.00673213	0.0128042	0.00954182	0.00600235	0.00366744	0.00555314	0.00526204	0.00817591	0.00748987	0.00805749	0.00828269	0.00324962	0.00863451	0.00500241	0.00457658	0.00723345	0.00369468	0.0504711	0.0108581	0.0108042	0.00489057	0.00644991	0.00683304	0.0066437	0.0176383	0.00491216	0.00670674	0.00960727	0.01212	0.00472614	0.00449423	0.022824	0.0049682	0.00318734	0.00593295	0.00722134	0.00640923	0.00474735	0.0122952	0.00464751	0.0117454	0.00791784	0.0278582	0.011471
Decanoic acid	0.0057172	0.00450266	0.00963736	0.00711465	0.00416999	0.00406672	0.00410049	0.0126203	0.0071409	0.00640706	0.00262914	0.00602173	0.0184476	0.0451424	0.0097074	0.00297928	0.0177752	0.0146553	0.00834056	0.00422115	0.00184813	0.00180113	0.00185975	0.00430353	0.00491424	0.00946963	0.00450197	0.0027615	0.00500346	0.00601814	0	0	0.00592701	0.0011098	0.0100704	0.00175028	0.011474	0.00114818	0.00372268	0.00250181	0.00625348	0.0108257	0.00452305	0.00385698	0.00782633	0.0054373	0.00711091	0.00225571	0.00136639
Dodecanedioic acid	0.00583804	0.00901165	0.0051954	0.0112559	0.0044491	0.00360825	0.0107523	0.0305743	0.0250543	0.0257234	0.0147395	0.0163497	0.00875495	0.00565752	0.0068498	0.00347858	0.014276	0.0058939	0.00458091	0.0240521	0.004192	0.00198303	0.00328295	0.00524693	0.0140471	0.0148011	0.0919878	0.00826283	0.0245804	0.00853897	0.00164317	0.0160072	0.00531336	0.0240376	0.0228716	0.0210649	0.010226	0.00394091	0.00683428	0.000832785	0.00527857	0.0074135	0	0.00154279	0.000992275	0.00272047	0.00531096	0	0
Histamine	0.000507667	0.000661029	0.000129117	0.00399202	0.000426501	0.000851452	0.000109683	0.000183967	6.85004e-05	0	0	5.23463e-05	0.000371549	0.000519075	0.000714304	0.000196746	0.000394941	0.00297104	0.00231319	0.00027597	0.0386114	0.0657503	0.0809023	0.0824104	0.000781758	0.000238294	0.000287918	9.79434e-05	0.000487936	0.00114307	0.0677134	0.0382025	0.0942914	0.0601382	0.0411543	0.0548078	0.00027335	0.00108957	0.000242283	0.000695587	0.000872718	0.000498017	0.00144424	0.00310094	0.000656109	0.00194421	0.00354456	0.00200112	0.000141368
N-Acetyllysine	0.0115805	0.0144391	0.00907399	0.0114401	0.0116455	0.0113447	0.00518222	0.00500955	0.00488718	0.00575917	0.00419605	0.00278376	0.0112325	0.0132162	0.01539	0.0088849	0.0151916	0.00848269	0.00835395	0.00986015	0.00549376	0.00427111	0.00970616	0.00768463	0.0125703	0.0151252	0.0121653	0.0141316	0.0123512	0.00852019	0.00544164	0.00340394	0.00591731	0.00759513	0.00471797	0.00683054	0.00702884	0.00799143	0.00766811	0.00598597	0.00534741	0.0162184	0.0151547	0.0119611	0.0107702	0.0127087	0.0122283	0.00791766	0.00377754
Citramalic acid	0.0287483	0.0237808	0.0235325	0.0342294	0.027214	0.0303763	0.00288213	0.00480679	0.00263238	0.00265956	0	0.00262249	0.0163499	0.0198891	0.015081	0.00426608	0.00876109	0.0247763	0.00199764	0.00663297	0.00601924	0.00200577	0.00401694	0.0081092	0.00591171	0.01014	0.00602725	0.00923777	0.0065536	0.0100487	0.00279431	0.00343601	0.00324388	0.00826133	0.00267082	0.0059362	0.00496072	0.00328436	0.00562366	0.00180206	0.00237675	0.00685025	0.0256973	0.00599553	0.00923205	0.0196779	0.0120544	0.0263709	0.00909294
Hypoxanthine	0.00536221	0.00214474	0.00437937	0.0142479	0.00473727	0.00693112	0.00214482	0.00612193	0.00313552	0.00430385	0.00126604	0.000826091	0.009165	0.0130653	0.00632794	0.000904018	0.0212417	0.0142439	0.016437	0.0105035	0.000831448	0.00883245	0.00657282	0.0286145	0.0299662	0.0113121	0.0165677	0.0172864	0.0211069	0.0439807	0.000835203	0.00126311	0.00131314	0.00188453	0.00103027	0.00182235	0.00534717	0.00352959	0.00655001	0.013571	0.00115853	0.0309165	0.00947999	0.00100656	0.00409425	0.00877738	0.00142769	0.000738992	0.00525477
5-Oxoproline	0.0068426	0.00653993	0.00869349	0.0100839	0.00846937	0.0065258	0.00350605	0.0065387	0.00501537	0.00331137	0.00253251	0.00379746	0.0045532	0.00372004	0.0179407	0.00268007	0.0129207	0.00667787	0.0139118	0.0798804	0.0244739	0.0245792	0.0694841	0.0659453	0.00796089	0.00774163	0.00496678	0.00678292	0.0100698	0.00946466	0.00321953	0.00220727	0.00233398	0.00414949	0.00326122	0.00282049	0.00181317	0.00123223	0.00365497	0.00172604	0.0019858	0.00864851	0.0123652	0.00782789	0.0111599	0.0170103	0.011104	0.00629516	0.00488852
Ethyl glucuronide	0.0113839	0.013702	0.0113802	0.012931	0.0166301	0.0196151	0.00658797	0.00619132	0.00751903	0.00478785	0.0065161	0.00552207	0.0087581	0.01147	0.00675912	0.0117739	0.0136313	0.0203302	0.00452627	0.00413298	0.00437814	0.00496326	0.00405532	0.00472545	0.00524438	0.00449347	0.00356771	0.0138975	0.00892688	0.00934	0.00541549	0.00477646	0.00558633	0.00696328	0.0100779	0.00473596	0.00237832	0.00598511	0.00277632	0.00373717	0.00716459	0.0092152	0.00808667	0.00403737	0.00623577	0.00460037	0.00724132	0.0201834	0.00830904
Octanoic acid	0.00604003	0.00511848	0.0080332	0.00639614	0.0047929	0.00495786	0.00379099	0.0105128	0.00695265	0.00716988	0.00263374	0.00567348	0.0218834	0.0763011	0.00670429	0.00216241	0.0086675	0.0186246	0.00250302	0.00474466	0.00203997	0	0.00181818	0.00292809	0.00376586	0.00395713	0.00474515	0.00216987	0.00471335	0.00424755	0	0.00165098	0.0045008	0.00174164	0.00644746	0.00226342	0.00388537	0.00200138	0.00439818	0.00276271	0.00238165	0.00861406	0.00655676	0	0.00423825	0.00379262	0.00300915	0.0646728	0
Met	0.00922598	0.00847822	0.00682031	0.00843456	0.00461507	0.00769721	0.00216575	0.00254723	0.00239221	0.00364059	0.00244927	0.00513158	0.00714875	0.0165749	0.00940129	0.00758693	0.0106484	0.0118559	0.00393098	0.00576537	0.0048031	0.00394242	0.0138751	0.00723862	0.00871127	0.00779269	0.00882603	0.0127672	0.00747837	0.00966796	0.00619703	0.00389047	0.00388894	0.00942099	0.00623975	0.0111152	0.00549396	0.00584504	0.00422175	0.0139873	0.00172169	0.00887897	0.0269642	0.00592284	0.015893	0.0126601	0.0101747	0.00653647	0.00246483
Gln	0.00408444	0.00227152	0.0011805	0.00902998	0.00151028	0.00269306	0.00404702	0.00212441	0.00222463	0.00331924	0.00197284	0.00998058	0.00648326	0.104935	0.00728648	0.00402247	0.00967834	0.0730994	0.00198021	0.00180949	0.00213794	0.00308919	0.00403037	0.00245525	0.002626	0.00281515	0.0012701	0.00436741	0.00430161	0.00361543	0.00304934	0.00083936	0.00101319	0.00249219	0.00196741	0.00262671	0.00564748	0.00198178	0.00313838	0.00650119	0.00118483	0.0194434	0.0304053	0.00990633	0.0131479	0.0215094	0.024352	0.0135461	0.00554785
Thymine	0.0107637	0.00710689	0.00926851	0.0143313	0.0082744	0.00871458	0.00126969	0.00202749	0.00221322	0.00149559	0.00230367	0.00251958	0.0076184	0.00814184	0.00729714	0.00448139	0.0118482	0.0145217	0.00286635	0.00486131	0.00155952	0.00568199	0.00398002	0.00708907	0.00801776	0.00742526	0.00847755	0.0114102	0.00687169	0.0119882	0.0197021	0.0114703	0.0078254	0.012504	0.00761525	0.00659162	0.0048866	0.00684847	0.00420292	0.0147915	0.00877552	0.0100516	0.0216824	0.00824066	0.00405444	0.00732543	0.0058807	0.00960613	0.00278254
Creatinine	0.00019658	0.00070089	0	0.00651863	0.000364668	0.00036064	0.00597946	0.0111302	0.00286927	0.00887284	0.00543462	0.00101503	0.000521633	0.0462667	0.0261041	0.0286291	0.00150924	0.0281308	0.000326185	0.000302275	0.000243183	0.000438246	0.00127928	0.000798768	0.00155937	0.000790762	0.00602866	0.00023673	0.000277217	0.00035185	0.000564403	0.000166244	0.000848865	0.000348348	0.00343377	0.000736618	0.0003928	0.000108796	0.034464	0.000699345	0.000174289	0.00683707	0.000625462	0.000285451	0.00017958	0.000225446	0.000226238	0	0.0001724
Azelaic acid	0.00286221	0.00712412	0.00522438	0.00656179	0.00318849	0.013135	0.00695478	0.00860802	0.00954319	0.00741094	0.00776471	0.00572345	0.00599529	0.00259639	0.00774821	0.00456713	0.00340218	0.00223537	0.00568729	0.0147391	0.00745899	0.00582079	0.00493962	0.00776492	0.00372105	0.0045957	0.00539466	0.00444473	0.022076	0.00444146	0.0034048	0.00403698	0.00358879	0.00385158	0.00512798	0.00259731	0.00308318	0.00599146	0.00433377	0.00314627	0.00305558	0.00253375	0.00375624	0.00623763	0.0108372	0.00422658	0.0045562	0.00233552	0.00471432
Pantothenic acid	0.00805638	0.00995015	0.015106	0.0107113	0.0101477	0.00987603	0.00374186	0.00650047	0.00371848	0.00544917	0.003301	0.00251499	0.0041718	0.00314169	0.0150451	0.00272963	0.0202294	0.00390925	0.0100258	0.00905214	0.0048397	0.00715256	0.010714	0.0126186	0.0053835	0.00554434	0.00850987	0.0098294	0.00632466	0.0072647	0.00234479	0.00249993	0.00130348	0.00445886	0.00272893	0.00418767	0.00653841	0.0066385	0.00894501	0.0032413	0.00648248	0.0149217	0.0255195	0.00486573	0.0133309	0.0129131	0.00649051	0.00309552	0.00270012
Malic acid	0.00968858	0.00563097	0.00402799	0.0075412	0.00636774	0.0124542	0.00111355	0.00180338	0.00163478	0	0	0.00142481	0.00693776	0.00499655	0.00468393	0.00242858	0.00632081	0.0065472	0.00135054	0.0017781	0.00301817	0.00431849	0.00649714	0.0118102	0.00551084	0.00431413	0.00383552	0.0131075	0.00336768	0.0138392	0.00510265	0.00345389	0.00595028	0.00670793	0.00621131	0.00746506	0.0020879	0.00345088	0.00290184	0.00620788	0.00166519	0.0207023	0.0367364	0.00795606	0.0105583	0.0176576	0.010367	0.0102305	0.00214485
Diphenylcarbazide	0.00184441	0.00216578	0.00195521	0.00183559	0.00167776	0.0021361	0.0268921	0.0259183	0.0326543	0.0324687	0.0262701	0.0261196	0.00181418	0.00145031	0.00188559	0.00223977	0.00218719	0.00210291	0.00373029	0.012588	0.0132047	0.00600665	0.00468371	0.00410117	0.00367189	0.00338537	0.0046989	0.00351169	0.0030442	0.00443073	0.00146089	0.00473739	0.0019363	0.0017639	0.0020192	0.00175957	0.00345956	0.00493787	0.0021115	0.00283245	0.00736976	0.00347575	0.00256839	0.00264871	0.00243822	0.00673906	0.00338709	0.00198498	0.0162189
6-Hydroxyhexanoic acid	0	0	0.000958354	0	0	0	0.016569	0.0311212	0.0242787	0.0154975	0.0109706	0.0069817	0.0013223	0	0.00177994	0.00192745	0.00203126	0	0.0104799	0.0299338	0.0191385	0.00792238	0.00805627	0.00937326	0.0041125	0.00573876	0.006332	0.00485304	0.00296747	0.00295713	0	0	0	0	0	0	0.00113186	0.00162394	0.0025451	0.00126991	0.00151798	0.00194811	0.0027042	0.0058365	0.00480897	0.00201118	0.00378761	0	0
Stachydrine	0.00465108	0.000741858	0.000598076	0.00995184	0.00123617	0.00087706	0.000785608	0.00217244	0.00106094	0.00189036	0.00253796	0.000444126	0.0487249	0.0106003	0.020726	0.00200847	0.0413697	0.0226789	0.00314678	0.00110849	0.000310132	0.000608625	0.00236038	0.00917572	0.0116144	0.00209761	0.00288009	0.00929194	0.162049	0.0601335	0.000581506	0.000810296	0	0.000358605	0.000235762	0.000204591	0.000869477	0.00105601	0.00658223	0.000934408	0.000412187	0.0109512	0.00667556	0.0025295	0.00909511	0.00866	0.00298395	0.00111771	0.000487647
Creatine	0.00157313	0.00142116	0.00103685	0.0113018	0.00146987	0.00265839	0.00307112	0.0225181	0.000571652	0.0118334	0.00220203	0.00235804	0.00106743	0.240884	0.00209494	0.00459335	0.00345301	0.0297847	0	0.000510867	0	0.000568378	0.00142428	0.000923686	0.00143382	0.00199332	0.00269974	0.000713362	0.00135499	0.00115071	0.00332442	0	0.000409336	0.000852611	0.00361184	0.000938047	0.00067963	0.000198178	0.00090218	0.000412927	0	0.0212325	0	0.000524396	0.000502657	0.000924016	0.000599481	0.00181368	0.000307858
Carboxymethyllysine	0.0134834	0.0131503	0.0136691	0.0200654	0.0138768	0.0285589	0.000375945	0.000540322	0.000340463	0.000195496	0.000163651	0.000346795	0.00119481	0.00178754	0.00149451	0.000704508	0.0013782	0.00316809	0.00118378	0.000764685	0.000258443	0.00168099	0.000491008	0.000547174	0.00106485	0.00144618	0.0012371	0.00107143	0.000913692	0.000723672	0.00352324	0.0189344	0.0197491	0.012472	0.0143556	0.0135545	0.00767215	0.0225425	0.0114179	0.0117344	0.0152755	0.0106394	0.0124476	0.000570902	0.000771405	0.0068461	0.00119747	0.0166488	0.000698468
Urea	0	0	0	0	0	0	0	0	0	0	0	0	0	0	0.0165133	0	0	0	0	0	0	0	0	0	0	0	0	0	0	0	0	0	0	0	0	0	0	0	0.0133754	0	0	0.0123567	0	0	0	0	0	0	0
Heptanoic acid	0.00442046	0.00296522	0.0054355	0.00515998	0.00372453	0.00379481	0.00658797	0.0230434	0.011281	0.00926328	0.00466619	0.00493761	0.00306384	0.00831174	0.00647652	0.00138409	0.00787025	0.0137053	0.00296743	0.0317413	0.00456809	0.00226238	0.00175101	0.00230534	0.00176856	0.00156542	0.00135136	0.00107327	0.00184375	0.00180752	0	0.000891397	0	0	0	0	0.00140344	0	0.00183822	0.00114724	0.00111885	0.00186715	0.00292646	0	0.00116252	0.00150064	0.0015273	0	0
Sarcosine	0	0	0	0.0069788	0	0	0	0.00239071	0	0.000861274	0.00118755	0.00206686	0.00140237	0.0284003	0.0019074	0.00415931	0.00358951	0.0256177	0	0.000548248	0	0	0.00080398	0.00205762	0	0.000571106	0.000702846	0	0.000888647	0.00117009	0.00278068	0	0.000944393	0.0015928	0.00154086	0.00123116	0.00120386	0	0.00118924	0.000498936	0	0.00846469	0.00126703	0	0.00124503	0.00420332	0.00120395	0.00143497	0.00109696
Ketoprofen	0.00482084	0.00453641	0.00474209	0.00603172	0.00483356	0.0053171	0.00613763	0.00409708	0.00381181	0.00366344	0.0195192	0.00395342	0.00314422	0.0175633	0.00312754	0	0.00441608	0.00396576	0.00304597	0.00498162	0.00296688	0.00459459	0.00290397	0.00459381	0.0037352	0.00294983	0.00255188	0.00316647	0.00359837	0.00506475	0.00577389	0.0100288	0.00394217	0.0035864	0.00302131	0.00567085	0.0025196	0	0.00288037	0	0.00364118	0.00629734	0	0.00304049	0.00356862	0.00325655	0.00415116	0.00540675	0.00844513
Inosine	0.013332	0.0159416	0.0133337	0.0291335	0.00771839	0.00820403	0.00167082	0.000904824	0.00103403	0.0005416	0.000398335	0.000588079	0.0134922	0.0201011	0.0280929	0	0.0225317	0.0434245	0.00228873	0.00201116	0.000375112	0.000845189	0	0.000819002	0.00363873	0.00441487	0.000712338	0.000370361	0.0139727	0.00255341	0	0.000440606	0	0	0.000230311	0	0.0100188	0.00080525	0.0137114	0	0.00144562	0.0369047	0.00996817	0.00742654	0.0123885	0.0101642	0.0106168	0.00655798	0.00201807
Saccharopine	0.00146157	0.0014959	0.0011179	0.00212186	0.00262327	0.00176159	0.0511227	0.0698284	0.0438843	0.0355577	0.0263917	0.0137119	0.000742	0.000927741	0.000716727	0.00104501	0.000925473	0.00106518	0.00112851	0.00163597	0.00111106	0.00138852	0.00126599	0.00130416	0.00271542	0.00236341	0.00359152	0.00401925	0.0021154	0.00155425	0.00259469	0.00115615	0.00164823	0.00142827	0.00133144	0.00116658	0.00353745	0.00411685	0.00194998	0.00294518	0.00465916	0.00701689	0.00115917	0.00143902	0.00178211	0.00106673	0.00176057	0.00211097	0.00267713
N6,N6,N6-Trimethyllysine	0.00050865	0.000490512	0.000260471	0.00111559	0.000520954	0.000845584	0.000520896	0.000449839	0.00020387	0.000293664	0.000286487	0.000218383	0.0179511	0.02503	0.00251557	0.00128553	0.00523843	0.0256427	0.000343853	0.000590243	0.000483412	0.000423936	0.00108795	0.0022428	0.00199763	0.00149499	0.00210583	0.00419174	0.00101473	0.00350441	0.000489577	0.000870749	0.00064593	0.000697927	0.000583273	0.00036989	0.000364342	0.000311018	0.000234751	0	0.000225176	0.00112163	0.000878308	0.000589077	0.00180948	0.000787508	0.000724062	0.00121911	0.000365489
4-(β-Acetylaminoethyl)imidazole	0.00690781	0.0122722	0.0040155	0.00942455	0.00799348	0.00727949	0.000360054	0.000396236	0.000331493	0.000424554	0.000409716	0.00103548	0.036108	0.00230711	0.00621018	0.00424409	0.00720631	0.00770339	0	0	0.00653984	0.0123872	0.0134973	0.0174726	0.0225111	0.00995996	0.0124582	0.0109276	0.0175437	0.0148077	0.0132207	0.00559244	0.0132953	0.00928682	0.00616933	0.00843023	0.00075527	0.00114701	0.00129469	0.000805812	0.00120391	0.00278315	0.0118488	0.00260755	0.00248218	0.0044179	0.00227833	0.00439938	0.000870869
N-Acetylmuramic acid	0.00751352	0.00759864	0.00587846	0.00814582	0.00591488	0.00636702	0.0042315	0.00373308	0.00353666	0.0031512	0.00246808	0.0021743	0.00325139	0.00320159	0.00346075	0.00469563	0.00471591	0.00722876	0.00627805	0.00451689	0.00422049	0.00313127	0.0100136	0.00559797	0.00360079	0.00335041	0.00375702	0.00516135	0.00297446	0.00385512	0.00343518	0.00338016	0.00420667	0.00556866	0.00336805	0.0050347	0.00254943	0.00295767	0.00323216	0.00601437	0.00336147	0.00492798	0.00500832	0.00535705	0.00559209	0.00342065	0.00394568	0.00520201	0.00372537
Carnitine	0.00232603	0.0033439	0.00250801	0.0323501	0.00302202	0.00199206	0.00909127	0.0160566	0.0130143	0.0100055	0.00995091	0.0103859	0.00381176	0.00580775	0.00513485	0.00356401	0.00396443	0.00813382	0.00125717	0.00180719	0.00369451	0.00396389	0.0029106	0.0028687	0.0109677	0.00131661	0.00273183	0.00247397	0.00156744	0.00132399	0.00384393	0.00256981	0.00145668	0.00226283	0.00210687	0.00145201	0.00203252	0.00117451	0.00555033	0.00111561	0.00364184	0.00373612	0.0156106	0.00706091	0.00726282	0.0163856	0.0182201	0.00756737	0.00342141
Trp	0.00685228	0.0067116	0.00647655	0.0102457	0.00525336	0.00666544	0.00108133	0.0017792	0.00113515	0.000894416	0.00090577	0.0021278	0.00437952	0.00389631	0.00848442	0.00219554	0.00842117	0.00455064	0.0028736	0.00267617	0.00225412	0.00313704	0.00410408	0.00639675	0.00325199	0.00314441	0.00264324	0.00309454	0.00556981	0.00606546	0.00321895	0.00201528	0.00183583	0.00296444	0.00227676	0.00294602	0.00471285	0.00208168	0.0044904	0.00476431	0.00259101	0.0110991	0.0103786	0.00465916	0.00671247	0.00795988	0.00898973	0.00708265	0.00143339
Ribavirin	0.00502655	0.00473405	0.00484274	0.00454168	0.00402254	0.0038214	0.00506634	0.00543152	0.00482479	0.00416961	0.00465247	0.00501135	0.00268906	0.00325084	0.00481113	0.00341242	0.00375422	0.00730283	0.00302989	0.00409017	0.00402777	0.0038266	0.00370491	0.00321267	0.00523008	0.00370487	0.0034618	0.00267977	0.00395789	0.00541521	0.00478602	0.00380909	0.00333359	0.00340265	0.00347283	0.00322558	0.00374302	0.00388065	0.00359408	0.00341572	0.00444543	0.00547659	0.00533569	0.00398509	0.00395283	0.0040513	0.00450981	0.00466441	0.00507202
Pimelic acid	0.00202897	0.00292515	0.00234103	0.00387206	0.00183176	0.00326886	0.0213622	0.0323212	0.0315934	0.0192291	0.0188228	0.0153715	0.00178881	0.00125585	0.00169136	0.00158051	0.00115948	0	0.00168348	0.00424136	0.00280163	0.0123075	0.00646356	0.00206401	0.00209869	0.00272357	0.00252726	0.00297482	0.00591222	0.0030864	0	0.00254238	0	0.0025388	0.00306817	0.00170459	0.00133908	0.00290216	0.00125356	0.000957185	0	0	0.00319688	0.00226672	0.00317787	0.00170303	0.00232552	0.00260274	0.0115826
5-Aminoindole	0.00475379	0.00516422	0.00518761	0.00535168	0.00497535	0.00584973	0.00448188	0.00506359	0.00555873	0.00378742	0.00436677	0.00556548	0.0047518	0.0044014	0.00420005	0.00475692	0.00489582	0.00339017	0.00347432	0.00339378	0.00615341	0.0033812	0.00289006	0.00288278	0.00332899	0.00335386	0.00274675	0.00348592	0.00340864	0.00350793	0.00295029	0.005482	0.00385132	0.00385439	0.00391847	0.00323191	0.00351348	0.00537831	0.00345389	0.00409044	0.00384411	0.00341275	0.00301104	0.00425932	0.00273766	0.00537863	0.00517208	0.0050485	0.00320419
N8-Acetylspermidine	0.0113574	0.00698398	0.00315415	0.0156945	0.00429324	0.00671292	0.000563142	0.000549756	0.000412226	0.000418681	0.000446998	0.000273592	0.00175598	0.024505	0.00314798	0.00101552	0.00565612	0.0186871	0.00190773	0.000664081	0.000234322	0.000224489	0.000624333	0.000935122	0.00140657	0.00194806	0.000688383	0.0014176	0.00251654	0.0037517	0.000309994	0.000462694	0.000414286	0.000719263	0.000501051	0.00043086	0.00143453	0.000853379	0.000343548	0	0.000134851	0.0085249	0.00521802	0.00476767	0.0051597	0.00280101	0.00482027	0.0206426	0.000372878
Thiamine	0.00244988	0.001626	0.0024482	0.00107542	0.00128388	0.00154606	0.00239674	0.00383199	0.00449779	0.00687089	0.00635334	0.00228852	0.00156417	0.00069643	0.00274237	0.00311799	0.011416	0.00365505	0.00400573	0.00460103	0.0058482	0.00507739	0.00683504	0.00494172	0.000357713	0.000538712	0.00139349	0.00259411	0.00124402	0.000803558	0.00137324	0.00153166	0.000460813	0.00431722	0.00261519	0.0123143	0.00124206	0.00345032	0.00263833	0.00450336	0.00526387	0.00217349	0.00261181	0.00140587	0.00247886	0.00150004	0.00123933	0.00287454	0.0742883
3-Hydroxybutyric acid	0.00144283	0.00137083	0	0.0019029	0	0.00185573	0.00185865	0.00212915	0.00161708	0	0.000986312	0.00180031	0.0015792	0.0258565	0	0.00201005	0.00179208	0.0249458	0.00590242	0.00811901	0.0179627	0.00268789	0.0042616	0.00330781	0	0.00133916	0.00111433	0	0	0.00187677	0.00256044	0.00287079	0.00247364	0.00424934	0.00193799	0.00459537	0	0.00182535	0	0.00207505	0	0.00185337	0.00977216	0.00334193	0.0024969	0.00644745	0.00466092	0.00420255	0.00143898
Isethionic acid	0	0	0	0.000685375	0	0.000789924	0	0	0	0	0	0	0.00997008	0.00578145	0.00921813	0.0105239	0.0107473	0.0299038	0	0	0	0	0.000641239	0.000801638	0	0	0	0	0	0	0	0	0	0	0	0	0	0	0	0	0	0.00108171	0	0	0	0.00072388	0.000731047	0.00741954	0
Guanine	0.00284353	0.0012213	0.00132527	0.0010022	0.001261	0.00158874	0.00425476	0.00790113	0.000623435	0.00138148	0.000992109	0.00171639	0.00155135	0.00272777	0.001133	0.00477628	0.000613342	0.00626915	0.000674568	0.000922514	0.000384465	0.0078607	0.000799549	0.00246228	0.051413	0.0174207	0.00235261	0.00178876	0.0467827	0.0014356	0.000821663	0.0122585	0.0098894	0.000895283	0.00188428	0.00139691	0.000502514	0.000471178	0.000471176	0.000613753	0.0061192	0.000502403	0.0019044	0.00119152	0.0076817	0.00103674	0.0123778	0.000937183	0.00477007
N-Acetylneuraminic acid	0.00389563	0.00381514	0.00289369	0.00427583	0.00239737	0.00701206	0.00381719	0.00282058	0.00254067	0.00219965	0.00228861	0.00202592	0.00175572	0.00736366	0.00175041	0.00263968	0.00291863	0.00587977	0.0025218	0.00240631	0.00157651	0.00203988	0.00237147	0.00274413	0.00398988	0.00284089	0.00396481	0.00638128	0.00783287	0.00473002	0.00307981	0.00216706	0.00225992	0.0020772	0.00208605	0.00200861	0.00151961	0.00199187	0.0017094	0.0033968	0.0022557	0.00752546	0.00328579	0.00363387	0.00496462	0.00368139	0.00278588	0.00580931	0.00349673
Mevalolactone	0.00357873	0	0.00379974	0.0039666	0.00332485	0.00406947	0.00331413	0.00405284	0.0036717	0.00359193	0.00305207	0.00297761	0.00322717	0.00332728	0	0.00275813	0.00361408	0.00394255	0.00274358	0.00436937	0.00358178	0.00343263	0.00209695	0.00298483	0.00451939	0.0041921	0.00320733	0.00327377	0.0039186	0.00398079	0.00379832	0.00439967	0.00345783	0.00317042	0.00457351	0.00356702	0.00229576	0.00304628	0.00370664	0.00217235	0.00333991	0.00441038	0.00470252	0.00388834	0.00286042	0.00395822	0.00408973	0.00402835	0.00302735
Tyramine	0.000367604	0.000374251	0.000331457	0.000429151	0	0.000513219	0.000239519	0.000292031	0.000360035	0.000276044	0.000324555	0.000237195	0.00096676	0.00148978	0.000443411	0.00155231	0.00149696	0.00208029	0.0312934	0.0125562	0.00998427	0.0146763	0.0104864	0.0269325	0.000506366	0.000871081	0.000439335	0.00106707	0.000449074	0.000771839	0.000530197	0.000474901	0.000875098	0.00210445	0.00152042	0.000798944	0.000336632	0.000223254	0.000548589	0.000295604	0.00020567	0.00140394	0.00512066	0.0087378	0.00333902	0.00713256	0.00493688	0.0192576	0.000621134
Urocanic acid	0.00553569	0.00486194	0.00716294	0.00329897	0.00973599	0.00667718	0.00276687	0.00258883	0.00287702	0.0038965	0.00291589	0.00309171	0.002584	0.00105514	0.00934507	0.00571669	0.00590228	0.00114755	0.000550437	0.00205362	0.00196958	0.000800022	0.0029243	0.00234616	0.00425999	0.00361922	0.00312462	0.00609629	0.00493851	0.00358547	0.00359593	0	0.000734033	0.00205767	0.00278735	0.00286744	0.00188686	0.00178765	0.0018596	0.0048069	0.00123571	0.00761061	0.00848121	0.00670757	0.00811551	0.00883426	0.00524833	0.00458298	0.00168066
Glycocholic acid	0.00247805	0.00248859	0.00265359	0.00376232	0.00157668	0.00258015	0.0010677	0.00107704	0.00111184	0.00118309	0.0010446	0.00126431	0.001658	0.00990015	0.0018179	0.00135656	0.0118132	0.00657545	0.0140159	0.00421013	0.0219534	0.00132689	0.00168545	0.00557603	0.00137476	0.00341242	0.00150219	0.00201488	0.00186122	0.00149126	0.00118151	0.00123321	0.000964911	0.001154	0	0.000878656	0.00148821	0.000811971	0.000967831	0	0.00187621	0.0114027	0.00181885	0.00140038	0.00303519	0.0248854	0.00866192	0.00232511	0.00134099
Suberic acid	0.00189551	0.00423271	0.00932688	0.00333991	0.00131421	0.00458672	0.00284611	0.00358349	0.00442807	0.00307983	0.00318289	0.00271182	0.00252798	0	0.00298203	0.00245612	0.00201912	0	0.00247912	0.00607273	0.0048587	0.00386537	0.00228831	0.00333144	0.0021435	0.00211181	0.00299361	0.00231486	0.0121757	0.00221842	0.0023782	0.00191461	0.00216259	0.00237675	0.00293135	0.00200334	0.00145054	0.00297828	0.00124034	0.00147033	0.000963457	0.000814727	0.00198184	0.00202699	0.00244502	0.00182337	0.00213387	0.00201278	0.00321547
Uric acid	0.00334736	0.00523026	0.00475451	0.0016068	0.00379476	0.00458275	0.00392199	0.00448933	0.00238137	0.00354291	0.00349734	0.00186391	0.00105595	0.00102864	0.00501293	0.00715175	0.00125307	0.00172685	0.00110638	0.00197832	0.00686257	0.00103293	0.00241304	0.00173323	0.00149974	0.00230456	0.00158839	0.00225986	0.00171792	0.00123733	0.00196209	0.00165098	0.00165474	0.00269267	0.00268207	0.00288551	0.00102197	0.00202517	0.00498285	0.00240333	0.00261393	0.00227366	0.00953878	0.00419877	0.00457873	0.00371421	0.0060914	0.00341479	0.00158051
Methionine sulfoxide	0.00252752	0.00433544	0.00235933	0.00270711	0.00173424	0.00324043	0.00113946	0.00114883	0.00144503	0.00118766	0.00102743	0.00198998	0.00219818	0.00296058	0.00217393	0.00269685	0.00391529	0.0030631	0.000944577	0.00142923	0.00178498	0.00106297	0.0029682	0.00215571	0.00306307	0.00355444	0.00358022	0.00584489	0.00347125	0.00468977	0.00190842	0.00109977	0.000934989	0.00243392	0.00152632	0.003217	0.00135776	0.00182728	0.00134992	0.0045067	0.00104913	0.00338165	0.00767504	0.00319128	0.00397273	0.0112738	0.00672535	0.00169231	0.00120483
Piperidine	0.000860037	0.000369268	0.000565657	0.0028383	0.00105505	0.000715412	0.00117047	0.000736295	0.00112903	0.00079499	0.0032793	0.000899704	0.000255143	0	0.000206925	0.000305026	0.000273456	0	0.0132173	0.0111749	0.0104027	0.0143043	0.00830081	0.00335078	0.00236482	0.00145816	0.00151779	0.00219877	0.00240859	0.00132928	0.00140673	0.00205132	0.00388894	0.00244254	0.00183794	0.00209198	0.000381941	0.00135327	0.000671195	0.000598723	0.00115472	0.00079268	0.000254948	0.000716835	0.00045911	0.00124616	0.000496329	0.00125982	0.00105706
Picolinic acid	0	0	0	0	0	0	0	0	0	0	0	0	0	0	0.00048121	0	0	0	0	0.00042503	0	0	0.000257789	0	0	0.000421562	0.000345773	0	0	0	0	0.0020176	0.000552876	0.00039225	0.000919427	0	0.00440056	0	0	0	0.0013307	0	0	0.000545244	0.0257085	0.0016867	0.0039796	0	0
Pelargonic acid	0.00321931	0.00311285	0.00422669	0.00467546	0.00299071	0.00306641	0.00191596	0.00489655	0.00282869	0.00338432	0.00131917	0.0027951	0.00235934	0.00410423	0.00392472	0.00163374	0.00398972	0.00621525	0.00411991	0.00354334	0.00264018	0.00176865	0.00260973	0.00367572	0.00428228	0.00347946	0.00258113	0.00354312	0.00380284	0.00403749	0.00214736	0.00233461	0.00186422	0.00200681	0.00161187	0.00210877	0.00268444	0.00168896	0.00300754	0.00239815	0.0026581	0.00419765	0.00639747	0.0031022	0.00460792	0.00347353	0.00384491	0.00254027	0.00143535
Thymidine	0.0028563	0.00285449	0.00413455	0.00388219	0.00241684	0.00350984	0.00336684	0.00326895	0.00330881	0.00278267	0.00300772	0.00322748	0.00201405	0.00188246	0.00294832	0.00213564	0.00281964	0.00349596	0.00210434	0.00245558	0.00117456	0.0023625	0.0015987	0.00216187	0.00291442	0.00244062	0.00242719	0.00173919	0.00247293	0.00369237	0.00325316	0.00201237	0.0021036	0.00173846	0.00185066	0.00192487	0.00156708	0.00223496	0.00187131	0.00285416	0.00237008	0.00276082	0.00428648	0.0019431	0.0022968	0.00283513	0.00327248	0.00307196	0.00268698
Glyceric acid	0.00521401	0.00378772	0.00469449	0.00357803	0.00459882	0.00462244	0.00155897	0.00341894	0.00218507	0	0.00111976	0.00135213	0.00262885	0.00256747	0.00421997	0.00195131	0.00537104	0.00474972	0.0018969	0.00347538	0.00532595	0.00129604	0.00673221	0.00962303	0.00194306	0.00233808	0.00233333	0.00345312	0.00250785	0.00351347	0	0	0	0.00279579	0.00192674	0.00322467	0.00232651	0.00224244	0.00703907	0.00184699	0.00207577	0.00861578	0.012117	0.00190832	0.00444092	0.0106394	0.00864414	0.0043136	0
N-Acetyltryptophan	0.00312372	0.00358948	0.00266807	0.0043628	0.00345281	0.00389008	0	0	0	0.00287208	0.00359091	0.00353249	0.00235304	0	0	0.00368418	0.00301395	0.00371856	0.00272498	0.00608007	0	0.00869058	0.00318381	0	0	0.00308727	0.00310443	0	0.0033869	0	0	0	0.00309999	0.00278924	0	0.00196467	0	0	0	0.00275925	0	0	0	0	0	0.00246338	0	0	0
Threonic acid	0.00291451	0.00310019	0.00305307	0.00707945	0.00333451	0.00391588	0	0	0	0	0	0	0.00715368	0.00314169	0.00528709	0.00318855	0.00540224	0.00390219	0.00116102	0.00115356	0.00133149	0.0012262	0.000772365	0.00109192	0.00558158	0.00691535	0.00360773	0.00501303	0.00558017	0.00474387	0.00202284	0.0020911	0.00186634	0.00250115	0.00182741	0.00274492	0.00574093	0.00597243	0.00606133	0.00456477	0.00378676	0.011029	0.00192628	0.00243524	0.000888508	0.00150064	0.00166363	0.00187744	0.00275274
Imidazole-4-acetic acid	0.000780422	0.00119749	0.000944625	0.00118474	0.00104921	0.000974688	0.000277501	0.000315188	0.000451776	0.000224863	0.000170322	0	0.00128011	0.000531066	0.0012023	0.00135971	0.00119574	0.000476465	0	0	0.0040834	0.00577948	0.00746662	0.0112342	0.00151851	0.00134279	0.00155078	0.00198345	0.00128634	0.00158949	0.00179868	0.00275524	0.00215112	0.00402098	0.0035228	0.00385742	0.079389	0.0028841	0.0347833	0.00203248	0.00156521	0.00170179	0.0015535	0.00247231	0.00198284	0.000881099	0.0025245	0.000936415	0
7-Methylguanine	0.00496069	0.00545487	0.00440564	0.00445219	0.00461848	0.00434102	0.000835605	0.00083321	0.000857886	0.00075975	0.000878299	0.00106615	0.00425909	0.00437292	0.0045257	0.0042358	0.00624353	0.00437298	0.00216279	0.00237159	0.00188343	0.00188356	0.00205748	0.00240554	0	0	0	0	0	0	0.00385462	0.00436363	0.00358305	0.00538401	0.00332384	0.00429144	0.00717712	0.00182688	0.00518335	0.000974907	0.00288319	0.00514724	0.00531468	0.00350667	0.00503611	0.00508028	0.00505548	0.00213324	0.000582714
Citric acid	0.00733858	0.00309598	0	0.00565486	0.00777991	0.0116365	0	0	0	0	0	0	0.00478646	0.0031169	0.00734118	0.00359056	0.00317514	0	0	0	0.0035557	0.00196517	0	0.00619033	0	0.00237663	0	0	0.00252707	0	0	0.00199727	0	0.00315263	0.00230909	0	0	0.00159857	0.0036401	0	0	0.00697082	0.0164475	0.00306897	0.00253581	0.0135787	0.0131312	0.00779086	0.00198698
Uracil	0.00317673	0.00225492	0.00320278	0.00336203	0.0030634	0.00355252	0	0.00156951	0	0.00131645	0	0	0.00201844	0.00192592	0.00257082	0.00242684	0.00340705	0.00438913	0.00238477	0.00183165	0.00138378	0.00155801	0.00368155	0.00383462	0.00263014	0.00165741	0.0039495	0.00509425	0.0022635	0.00547042	0.0018507	0.00198389	0	0.00179959	0.00136324	0.00265291	0.00231374	0.00205741	0.00214247	0.00916664	0.00197358	0.00614965	0.00561655	0.00128934	0.00205501	0.0025678	0.00194645	0	0.00124325
5-Hydroxylysine	0.000645765	0.000383662	0	0.00216966	0.000362233	0.000452401	0.000272851	0.000341775	0.00012803	0.000211857	0.000214669	0.000134138	0.00139468	0.00282969	0.00106176	0.000671793	0.0015784	0.0441925	0.000409996	0.0010042	0.000567098	0.000699852	0.00111051	0.00107983	0.00144033	0.00142311	0.0008285	0.00101393	0.000976735	0.001277	0.0006827	0.000440025	0.000553371	0.0012662	0.000268469	0.000371245	0	0.000398378	0.000151898	0.000190389	0.000173865	0.00116191	0.00117248	0.000794345	0.000914488	0.000712532	0.000461945	0.000631446	0.000367952
Spermidine	0.00322047	0.00196648	0.00306696	0.00614948	0.000641698	0.00206888	0.000234093	0.000217844	9.78577e-05	0.000104041	0.000291981	0.000188938	0.00156124	0.00563089	0.00672483	0.00129475	0.0111453	0.0036066	0.00040456	0.000302275	0	0.000215098	0.000301291	0.0007064	0.0106426	0.00771725	0.00101788	0.00354103	0.0116448	0.00422044	0.000349189	0.00038306	0.000261342	0.00115911	0.00062461	0.00059074	0.000363967	0.000325174	0.000612194	0	0.000192524	0.0100413	0.0138799	0.00506275	0.00552135	0.0139016	0.00940383	0.00402835	0.000148757
11-Aminoundecanoic acid	0.00230539	0.00270501	0.00229169	0.00237355	0.00197135	0.00233776	0.00199793	0.00249749	0.0021863	0.00262829	0.00288802	0.00199366	0.00173841	0.00180253	0.00209445	0.00247568	0.00213487	0.00211663	0.00236529	0.00292214	0.0024781	0.00273457	0.00249975	0.0018896	0.0025419	0.0041069	0.00244979	0.00163411	0.00256058	0.00199127	0.0030921	0.00244077	0.00297227	0.00280812	0.00243394	0.00278208	0.00186664	0.00227096	0.00196212	0.00210263	0.00273647	0.00208218	0.00236317	0.00295608	0.00226362	0.00262106	0.00437925	0.00333084	0.00270225
Gibberellic acid	0.00308188	0.00404866	0.00256223	0.00239288	0.00254148	0.00298275	0.0022797	0.002401	0.00241179	0.0022675	0.00214434	0.00235436	0.00331356	0.00410914	0.003226	0.00210246	0.00242607	0	0.00175053	0.00210069	0.00220341	0.00271981	0.00221135	0.00214031	0.00216346	0.00199599	0.0020534	0.00205126	0.00191547	0.00260158	0.0027422	0.00221989	0.00201748	0.00196125	0.00182432	0.00177854	0.00220215	0.00226408	0.00356604	0.00196109	0.00214278	0.00169222	0.00326039	0	0.00235278	0	0	0	0.00285692
Indole-3-acetic acid	0.00165925	0.00230933	0.00288955	0.0016213	0.00186688	0.00179023	0.00102185	0.00158731	0.00117781	0.000739032	0.000862064	0.00127188	0.00107486	0.00194987	0.00367797	0.00265437	0.00394293	0.0023625	0	0.00112784	0.00185003	0.00552196	0.000919482	0.000853956	0.014257	0.0152587	0.00289203	0.00448473	0.0190282	0.00919919	0	0	0.000945867	0.000798797	0.000910892	0.00077146	0	0	0	0	0	0.00123156	0.00243378	0	0.000841488	0.00184161	0	0.00186009	0.00135913
4-Acetamidobutanoic acid	0.00421125	0.00223973	0.00228722	0.00387413	0.00427905	0.0035487	0	0.00115184	0.00123091	0	0	0	0.00427424	0.00348664	0.0034713	0.0019146	0.00630348	0.00337601	0.00377332	0.00539308	0.00589577	0.00241504	0.00164867	0.00291965	0.00222603	0.000921823	0	0	0.00208841	0.00240541	0.00331065	0.00280824	0.00291166	0.0044343	0.00447761	0.00443194	0.0022857	0.0040662	0.00294148	0.00229966	0.00270717	0.00461104	0.00468604	0.00137665	0.00219533	0.00336048	0.00191258	0.00761388	0.00104158
Trigonelline	0.00115196	0.00130766	0.00207482	0.00251237	0.000850567	0.00221719	0.000598023	0.00193487	0.000428535	0.00188952	0.000629879	0.000249463	0.0305527	0.00340072	0.00834873	0.00681515	0.00330195	0.00484621	0.00171564	0	0.00168505	0.00028799	0	0.00112074	0.000223867	0	0.000205204	0	0.00162444	0.000526307	0.0027814	0.00465833	0.00136412	0.00476937	0.00502823	0.00952545	0.00374714	0.00437771	0.00605875	0.00211265	0.00365668	0.00262765	0.00289548	0.00115356	0.00094186	0.00621371	0.00566492	0.00352903	0.00131369
Terephthalic acid	0.00211915	0.00278385	0.00190015	0.00177659	0.00206097	0.00237374	0.0026103	0.00214078	0.00209818	0.00176511	0.00240979	0.0018957	0.00173838	0.00210272	0.0017483	0.00196049	0.00170889	0.00349608	0.00179958	0.00251469	0.00183293	0.00154615	0.00184536	0.00269519	0.00243354	0.00163246	0.00179617	0.00226986	0.00191715	0.00236386	0.0032013	0.0024843	0.00244825	0.0018644	0.00206544	0.00223706	0.00158241	0.00153513	0.00164333	0.00219772	0.00167828	0.00163118	0.00379329	0.00244711	0.00155327	0.00177961	0.0020825	0.00356402	0.00276545
Mannosamine	0.00337282	0.00221561	0.00216928	0.00270406	0.00254099	0.00405347	0.000987145	0.000922406	0.000809365	0.000802122	0.000592597	0.000586852	0.00150084	0.00298606	0.00103705	0.00187899	0.0016098	0.00428253	0.00117019	0.00125755	0.00138575	0.00111395	0.00141542	0.00159754	0.00179627	0.00131306	0.00111461	0	0.00184466	0.00228967	0	0.001341	0.00169674	0.00109592	0.000932146	0.00146194	0.00143415	0.00349764	0.00145202	0.00226212	0.00222335	0.00290915	0.0024213	0.00106055	0.000987481	0.00189664	0.00110578	0.00201648	0.00126542
Isoferulic acid	0.00384153	0	0.0055866	0.00590955	0	0.00504916	0.00153605	0.00174687	0	0	0	0.00121131	0	0.00718809	0	0	0	0.00819636	0	0	0	0.00179464	0.00255216	0.00338207	0	0.00173805	0.00333222	0.00428307	0.00208492	0.00398901	0	0	0	0	0	0.00412968	0	0	0	0.00177269	0.00181405	0.00446119	0.00646044	0	0	0.00384003	0	0.00582666	0.0013918
Pyridoxamine	0.00262729	0.00157396	0.00200272	0.00272999	0.00173083	0.00211849	0.00187585	0.00105706	0.000837907	0.00105174	0.00101173	0.000687864	0.0024654	0.000991189	0.00352791	0.00189005	0.00302849	0.00134864	0.00313409	0.00339055	0.00209954	0.00299796	0.00302822	0.00221729	0.00192064	0.00234744	0.0020213	0.00185498	0.00253036	0.00160418	0.00259968	0.0022071	0.00196947	0.0032295	0.00312669	0.00302144	0.00219579	0.0027753	0.00214665	0.00157154	0.00239467	0.00181822	0.00309999	0.00255677	0.00170497	0.0014866	0.0013659	0.00270938	0.00217717
Isopropanolamine	0.0039026	0.00317726	0.00235262	0.0103169	0.0037533	0.00669105	0.000453071	0.000219988	0.000260138	0	0	0.000331663	0.00113478	0.004888	0.000709458	0.000527574	0.00105333	0.00327226	0.00128481	0.00057686	0.00493897	0.000707454	0.000695225	0.000842314	0.000352383	0.0004828	0.000239555	0.000413187	0.000646407	0.000331292	0.00413112	0.00803147	0.00581287	0.00263866	0.00653138	0.00307835	0.000419761	0.00079433	0.000340201	0.000393721	0.000304052	0.00125521	0.0082879	0.00306833	0.00418135	0.00597637	0.00289226	0.00315109	0.000378296
Taurocholic acid	0.00177648	0.00157541	0.00197259	0.00190911	0.00119222	0.00152626	0	0	0	0	0	0	0.00460679	0.0250901	0.00251595	0.00211101	0.0276507	0.0302075	0.00450066	0.00127847	0.00624147	0.00110602	0.0012361	0.00298209	0	0.0016861	0.000764949	0.000888279	0.0019853	0	0	0.00123545	0.0013458	0.00134388	0.00102335	0.000978823	0.000654626	0	0	0	0	0.00366885	0	0.00124135	0.00147382	0.0037598	0.00151544	0.00642703	0.00153696
N-Acetylglutamine	0.00193339	0.00190441	0.0013744	0.00218865	0.00210163	0.00209191	0.0014427	0.0014427	0.00126792	0.00132106	0.000892743	0.00131579	0.000761231	0.00174951	0.00204144	0.00176774	0.00242815	0.00420942	0.00161518	0.00263409	0.00137327	0.0035438	0.00170464	0.00231547	0.0023345	0.00209673	0.00111895	0.00208821	0.00192064	0.00213763	0.00175555	0.00138066	0.00314442	0.00164015	0.00181054	0.00139003	0	0.000953114	0.00135926	0.000756763	0.00138875	0.00222543	0.00281903	0.00163773	0.00189537	0.00161369	0.00202125	0	0.00165128
Tetrahydrouridine	0.00186849	0.00223997	0.00235486	0.00239338	0.00217145	0.00220279	0.00200995	0.0023028	0.00189436	0.00166843	0.00156548	0.00204069	0.00106377	0.00161318	0.00153328	0.00153711	0.00184685	0.00175161	0.00128843	0.00150353	0.00150488	0.00193723	0.0012821	0.00132219	0.00237252	0.00205989	0.0019526	0.00125899	0.00171425	0.0027449	0.00214003	0.00183334	0.00211301	0.00216928	0.00220363	0.00158614	0.0014027	0.00187177	0.0020048	0.00145756	0.00150754	0.00146853	0.00214954	0.00160473	0.00143373	0.00150728	0.00196738	0.00282615	0.00177474
Formiminoglutamic acid	0.00168089	0.00257928	0	0	0.00139184	0.00217924	0.00244326	0.00233026	0.00228966	0.00173022	0.00181156	0.00277693	0.00241135	0.00322225	0.00173143	0.00277002	0.00265346	0.00200583	0.000708564	0.00126561	0.000959203	0.000760081	0.00100104	0.00129781	0.00252079	0.00123189	0.00063874	0.000784952	0.00140334	0.0024839	0.00262726	0	0.00134791	0.00190369	0.00164373	0.00148493	0.00118209	0.00159698	0.00152277	0	0.00103707	0.00386522	0.00212261	0.00178964	0.00113496	0.00110861	0.00139294	0.00382082	0
NAD+	0.00319225	0.00189175	0.000639593	0.00180558	0.00107947	0.000740306	0.00145089	0.000914155	0.00108771	0.000393305	0.000533805	0.000840347	0.00438929	0.00461029	0.00232615	0.0024139	0.00152344	0.00111239	0.00113199	0.00479609	0	0.000501848	0	0.000837079	0.000789958	0.0036236	0.00095888	0.0005533	0.00108528	0.00070177	0.000920299	0.00112821	0.0011088	0.000523801	0	0	0.00363106	0	0.00153598	0	0.000987994	0.0010731	0.00159659	0.00257765	0.000718264	0	0.00422624	0.00252639	0.0026475
Homocitrulline	0.00242186	0.00342694	0.00324079	0.00224288	0.00261402	0.00260504	0.000395323	0.000373937	0.000330678	0.000333099	0.000278246	0.000181985	0.00368621	0.00211727	0.00534856	0.0061406	0.00505188	0.00175565	0.00111537	0.00100743	0.000299794	0.000321977	0.000439047	0.000994062	0.00164051	0.00112757	0.000668947	0.000821615	0.00173239	0.000697827	0	0.000202283	0.000215805	0.000208024	0	0	0.00341949	0.00435911	0.00280571	0.00180619	0.00526429	0.00357583	0.00206199	0.00737415	0.00732337	0.00360299	0.00889804	0.00551555	0.000460063
N-Methylalanine	0.00124484	0.00142725	0.00164499	0.000853727	0.00121183	0.00130492	0	0	0	0	0	0	0.00172743	0.00142433	0.00158174	0.00118923	0.00184867	0	0.00209846	0.0010905	0	0.00105313	0.000673071	0.00137585	0.00107788	0.00126824	0.00126603	0.000782358	0.00078372	0.000669632	0.000884374	0.00106548	0.000837976	0.0010352	0.00141048	0.00152879	0.00328694	0.00370229	0.00356102	0.000805395	0.0014698	0.00127196	0.00145264	0.00256959	0.00279904	0.00074821	0.00474502	0.00328629	0
Betaine	0	0	0	0.0150442	0.0126392	0	0	0	0	0	0	0	0	0.0164281	0	0	0	0.00981841	0	0	0	0	0	0	0	0	0	0	0	0	0	0	0	0	0	0	0	0	0	0	0	0.00529158	0	0	0	0	0	0	0
2-Hydroxyglutaric acid	0.00309486	0.00477261	0.00252318	0.00303139	0.00261918	0.00484076	0	0	0	0	0.00101699	0	0.00282585	0	0.0027627	0.00267273	0.00275918	0	0	0	0	0	0	0	0.0035442	0.00183527	0.00146679	0.0016299	0	0.00487776	0	0	0	0	0	0	0.000536888	0	0	0	0	0	0.0019485	0	0.00115441	0.00327843	0.00136726	0	0.00166761
2,5-Dihydroxybenzoic acid	0.00250691	0.00279861	0.00392656	0.00606277	0.00273378	0.00391588	0.00336849	0.00179008	0.00136929	0.00149234	0.00110289	0.00113863	0.0018361	0.00508537	0.00378131	0.00188523	0.00491696	0.00709457	0	0	0	0.000797435	0	0.00182942	0.00252551	0.00223919	0.000949645	0.00118326	0.0019556	0.00257393	0	0	0	0.00113599	0	0.000927861	0	0	0.00180519	0	0	0.00820411	0.00527504	0	0.00172837	0.00247614	0.00161423	0	0
Benzoic acid	0.0043411	0	0	0.00565693	0	0	0	0.00391092	0	0.0024978	0.00184838	0	0.00365486	0.00525887	0.00470713	0	0.0071198	0.00880023	0.00407211	0	0	0	0.00327815	0.00376179	0	0	0	0	0	0.00427064	0	0	0	0	0	0	0.00333278	0	0.00457655	0	0	0.0168027	0.0177996	0	0.00433715	0.00405336	0	0	0
β-Carboline	0.000302241	0.000659921	0.000694216	0.00144966	0.000504887	0.000840249	0.000199987	0	0	0	0.000167968	0	0.000793248	0.00120451	0.00102736	0.0023909	0.000505052	0.000739732	0	0	0	0	0	0.000193974	0.00547408	0.00408782	0.0012145	0.00577946	0.00122718	0.00094982	0.000815249	0.00404567	0.00503627	0.000646228	0.00592948	0.000901013	0	0	0.000257347	0.000484322	0.000502088	0.000734864	0.00114166	0.00103169	0.000765184	0.00050415	0.00206853	0.000962533	0
N6-Acetyllysine	0.00183114	0.00195264	0.00152985	0.00190677	0.00165683	0.00156206	0.00105652	0.00105063	0.000680519	0.00054202	0.00050822	0.000629792	0.00167984	0.00240653	0.00292215	0.00173201	0.00282146	0.00172335	0.00122591	0.0019221	0.000561683	0.000772744	0.000997724	0.00132351	0.00272786	0.00332014	0.00203938	0.00209329	0.0030524	0.00222447	0.000514519	0.000735312	0.000560796	0.000570733	0.000574642	0.000807073	0.00129261	0.00164083	0.00195458	0.000978248	0.00113903	0.00322096	0.00373106	0.00296356	0.00476985	0.00178185	0.0078999	0.000873424	0.00119006
Sebacic acid	0.000735842	0.00183692	0.000974913	0.00132313	0.000866899	0.00226855	0.00150329	0.00243331	0.00257768	0.00203313	0.00201557	0.00192901	0.0015855	0.00083861	0.0035198	0.00119318	0.00282331	0	0.00156226	0.00335782	0.0019469	0.00135126	0.0016055	0.00238466	0.00126393	0.00116988	0.00180848	0.00124659	0.0032034	0.00143124	0	0	0	0.00105088	0.00131198	0.00111414	0.000799052	0.00137813	0.00119575	0.000703203	0.000974908	0.000738938	0	0.000947037	0.001563	0.000986445	0.00171302	0	0
Xanthosine	0.00150415	0.00195502	0.00269498	0	0.0019094	0.00220107	0.00271674	0.0019912	0.00214163	0.00173022	0.00240366	0.00182454	0.00143736	0	0.00171878	0.00182832	0.00176782	0	0	0.00174871	0	0.00168582	0	0	0.00244297	0	0	0.00160657	0.00165326	0.00246774	0	0	0	0	0	0.00124769	0	0.00118782	0.00109666	0	0.00145909	0.00170524	0.00325986	0.00159501	0.00244015	0.00175409	0.00168141	0	0.00249144
Anserine_divalent	0.00250099	0.00623216	0.00145103	0.00632388	0.000974719	0.00576971	0.00155145	0.000865801	0.000391839	0.00140162	0.000938736	0.000900521	0.00613184	0.00897666	0.000553901	0.00757818	0.000772593	0.00314951	0.00163319	0.00130416	0.00049818	0.000813885	0.000480535	0.00133759	0.0014883	0.00166584	0.000390068	0.000740326	0.000670156	0.00414173	0.000632103	0.000256923	0.000868664	0.000440256	0.000667311	0.000215882	0	0.000397165	0	0	0	0.000765965	0.00596395	0.00148125	0.000475285	0.00167068	0.000996644	0.000709033	0.000748218
Adenine	0.00141095	0.000797774	0.000571247	0.000518134	0.000971798	0.000919205	0.0013317	0.00147516	0.000705391	0.00111508	0.000894781	0.000676005	0.00127791	0.00225765	0.00103705	0.00727454	0.000653837	0.00108214	0.0014624	0.00160136	0.000165896	0.000515163	0.00107224	0.0012826	0.00132899	0.00125492	0.00073765	0.000416755	0.000475845	0.00189494	0.00296597	0.000702761	0.00162596	0.00315934	0.00174164	0.00260233	0.00142741	0.000527801	0.000541475	0.000564486	0.000414308	0.000508384	0.000865001	0.000721646	0.000323907	0.000449857	0.000608949	0.000788156	0.00050735
Pyridoxine	0.000821703	0.00112386	0.000708748	0.00114915	0.000789221	0.00129798	0.00137782	0.00240615	0.00193147	0.00227044	0.00190063	0.00128658	0.000696609	0.000628486	0.00633957	0.000990181	0.000757123	0.000440124	0.000845815	0.000718998	0.000870338	0.00208033	0.00158661	0.000693644	0.000944032	0.00145417	0.00137089	0.0011087	0.000864898	0.00101208	0.00205024	0.000696367	0.00121613	0.00111315	0.000817672	0.00090824	0.000372205	0.000863086	0.000521808	0.000940671	0.00112037	0.00158416	0.000758539	0.000968609	0.000778455	0.00141524	0.000624896	0.00133126	0.00132551
Ethanolamine	0.000895421	0.00171347	0.00112572	0.00101847	0.00114026	0.00124037	0.000975131	0.00070542	0.00156899	0.000536146	0.00104744	0.000845721	0.00109525	0.00111908	0.00218653	0.000954702	0.00110201	0.000937586	0.00124177	0.00128432	0.000958455	0.0017579	0.00192899	0.00113789	0.00100385	0.00146748	0.00142603	0.00128595	0.00131052	0.00105555	0.00153643	0.00117592	0.00128889	0.00137575	0.00122378	0.00116703	0.000794587	0.00124609	0.0007779	0.00208551	0.000824375	0.00145059	0.00185537	0.00172821	0.00655487	0.0019168	0.00204511	0.00116841	0.00129399
Gluconic acid	0.00277924	0.00324993	0.00318968	0.0031432	0.00210533	0.00822474	0	0	0	0	0	0	0.00640191	0.0124263	0	0	0	0.00311822	0	0	0	0	0	0.00292303	0	0	0	0	0	0	0	0.00274121	0	0.00187586	0	0	0	0	0.00158718	0	0	0.00312111	0.00419706	0	0	0.00203671	0	0.00305388	0
Hydroxyproline	0.000904267	0.000715838	0.000679124	0.00251694	0.000504887	0.000951215	0.00157044	0.00240872	0.00100712	0.00142846	0.000789213	0.000797873	0.00264587	0.00138137	0.00221124	0.00107404	0.00328102	0.00646296	0.000372394	0.000802066	0.00022743	0.000356857	0.000949389	0.00134418	0.00190405	0.000650537	0.00122942	0.000512716	0.000680951	0.00112428	0.00102619	0.000300519	0.00049348	0.00170974	0.000287548	0.00033692	0.00165845	0.000530227	0.00139763	0.000635882	0.000309565	0.00302598	0.00435862	0.00125353	0.00157682	0.00438429	0.000903956	0.000759733	0.000587639
4-Oxohexanoic acid	0	0.00139614	0.00109704	0.00140802	0.00107022	0.00147267	0.0027806	0.00391591	0.00336289	0.0030386	0.0017272	0.00195173	0.00113633	0.0011691	0.00147414	0.0011583	0.00133973	0.00134546	0.00110809	0.00218405	0.00154042	0.00100532	0.00111617	0.00136194	0.00163887	0.00172632	0.000932715	0.00136992	0.00144354	0.00181214	0	0.00113938	0.00126539	0.000913378	0.00109082	0.00127757	0.00151333	0.00100228	0.00109666	0.0012941	0.00151143	0.00165012	0	0.00160213	0.00112523	0.00137118	0.00110052	0	0.00124118
Homoserine	0.00104875	0	0.000854075	0.00184372	0.00108719	0.000970954	0	0.000775747	0	0	0	0	0.00279266	0.00506336	0.00272104	0	0.00277323	0.00661075	0.00297009	0.00165167	0.00130206	0.000972191	0.00173283	0.00230614	0.000848089	0.00106411	0.000849743	0.000929472	0.00130404	0.00138449	0	0	0	0.000443949	0	0.000641323	0.000863486	0.000862277	0.000777063	0.000586615	0.000847698	0.00257541	0.00163545	0.00113218	0.00163571	0.00187957	0.00153284	0.00118223	0.000590102
Melatonin	0.00153824	0.00151472	0.00160866	0.00159813	0	0.00221185	0.00160067	0.00157594	0.00163382	0.00128667	0.00123543	0.00151518	0.000900503	0.00068494	0.00112912	0.00121734	0.00123988	0.00114998	0.00113893	0.00156121	0.00162548	0.00173644	0.0011242	0.00132439	0.00154871	0.00147769	0.00139756	0.00113765	0.0015506	0.00160066	0.00148868	0.00157351	0.00111714	0.0012026	0.00125785	0.00116928	0.000917407	0.00156803	0.00119719	0.00111937	0.000949049	0.000990053	0.00117318	0.00131767	0.00154488	0.000985031	0.0013649	0	0.00170282
Paraxanthine	0.00101681	0.0012977	0.000836748	0.000976777	0.00118602	0.00128731	0	0	0	0	0	0	0.00208104	0.00252693	0.00102687	0.00425239	0.00155474	0.00275138	0.00309513	0.00194425	0	0.00155756	0.00173081	0.000855069	0.000816108	0.000916787	0.000861495	0.000850562	0.00091326	0.00119476	0.00225191	0.00135437	0.00131364	0.000927287	0.00125013	0.0011318	0.00101252	0.00210311	0.000681657	0.00308004	0.00306639	0	0.00203258	0.00285611	0.00210353	0.00160811	0.00148301	0.00156325	0.00207866
Asn	0.00119078	0.00163818	0.00107262	0.00333508	0.00119284	0.00131239	0.000747238	0.00184353	0.000643415	0.000581874	0.000409323	0.0010866	0.000489054	0.00341021	0.00109375	0.000725703	0.00167941	0.00206899	0.00035835	0.00040011	0	0.00191084	0.00076652	0.00137365	0.000705951	0.000730412	0.000747593	0.000399705	0.000760834	0.00219804	0.00239586	0	0.000439034	0.00126127	0.00068639	0.000393826	0.0011095	0.000611925	0.00124322	0.000412927	0.000602167	0.0076744	0.000701806	0.00174959	0.00209316	0.000979861	0.0087002	0.0034937	0.000546756
p-Hydroxymandelic acid	0	0.000641129	0	0.00482247	0	0	0	0	0	0	0	0	0.000806936	0.00103484	0	0.000611276	0	0.00574558	0.00141542	0.00181667	0	0.00077957	0.00115615	0.00146151	0.00144786	0.00186711	0.00163764	0.00262817	0.000934981	0.00143586	0.000914224	0	0	0	0	0	0	0	0	0	0	0	0.00698646	0.00159976	0.00346161	0.00244697	0.00177427	0.00149224	0
SDMA	0.00205672	0.00216467	0.00167797	0.00241982	0.00184379	0.00227001	0	0	0	0.000132988	0	0	0.00524086	0.00333427	0.00351337	0.00534394	0.00409365	0.00398615	0	0	0	0	0	0.00014559	0.000488006	0.00033015	0.000249499	0.000237126	0.000450369	0.00028195	0	0.000415611	0.000317768	0.000457899	0.000446085	0.000473314	0.00270991	0.00366427	0.00186336	0.00194021	0.00274707	0.00378796	0.000372616	0	0	0.000669097	0.000179894	0.00352289	0
Propylthiouracil	0.00118194	0	0.00146389	0	0	0.00150658	0.00113171	0.00118313	0.00111232	0	0.00123268	0.00104488	0.00115565	0.00105464	0	0.0010229	0.00142688	0.00210291	0.00104696	0.00129355	0	0	0.00121362	0.00139872	0.00144211	0.00133391	0.001271	0.00118761	0	0.00149434	0.00180723	0.00125265	0.00131611	0.00107787	0.00111113	0.00110831	0.000681503	0.000993721	0	0.00100622	0.000918516	0.00100201	0.00222379	0.00109904	0.00102398	0.00127977	0	0.00156095	0
Dihydroorotic acid	0.00177828	0.00212374	0.00163727	0.00203335	0.00195191	0.00222092	0.00137065	0.00108036	0	0	0.000886607	0.00106141	0.00190544	0.00167516	0	0.00191827	0.00174355	0	0.0013881	0	0	0	0	0	0.00198079	0.00123692	0.00126979	0.0011316	0.00128451	0	0	0.00146109	0	0.001154	0.00179367	0.00160267	0.000967026	0.00149073	0.000916632	0.00107986	0.00154415	0.00239423	0	0	0.00123062	0.00119249	0	0	0.00124481
N-Acetylphenylalanine	0.00160154	0	0	0.00148256	0.0021922	0.00145679	0.00206662	0.00129478	0.0013886	0.00123383	0.00236838	0	0.00128448	0.00122487	0.000702273	0	0.00119241	0	0	0.00120499	0	0.00114824	0.00108259	0.000801638	0	0.00128552	0	0.00105994	0.00138587	0.00169671	0	0	0	0.000746417	0.00202045	0	0	0.00313687	0.000938103	0	0	0	0.00145212	0.00228808	0.00151111	0	0.00124476	0	0.00123937
Trimethylamine	0	0	0	0	0	0	0.000640269	0	0	0	0	0	0.00316384	0.00535912	0	0	0.00135317	0.00267789	0.00117698	0	0	0.000953409	0.00151209	0	0.00135386	0	0	0	0	0	0.00134402	0	0.00137848	0	0	0	0	0.000787859	0	0	0	0.00224088	0	0	0	0	0	0	0.00129891
Allantoin	0.000940634	0.001053	0.00117044	0	0.000992247	0.00093361	0.00112822	0.00143314	0.00114575	0.00139406	0.00161492	0.00118761	0.000482831	0	0.000942067	0	0.000788518	0	0.00189414	0	0.00139116	0.00169619	0.00132399	0.000802727	0.00154871	0.000958499	0	0.000779979	0.00144394	0.00116011	0.0010889	0.00208096	0.00147153	0.00107541	0.00133008	0.00190726	0.000951482	0.00119513	0.00137503	0.00116905	0.000835824	0.0014781	0.00111575	0.00161061	0.00124545	0	0.000991162	0.00276546	0.000911752
Pyridoxal	0.000849225	0.000788362	0.000882023	0.00116847	0.000597393	0.000732483	0.00118248	0.00116469	0.00093291	0.00110669	0.000773123	0.000794602	0.00116773	0.000639977	0.00146641	0.00106989	0.00114387	0.00113544	0.000610237	0.00115141	0.000721672	0.000780346	0.00186857	0.00107411	0.00109565	0.00125049	0.00122354	0.00059004	0.000966803	0.000939247	0.000808123	0.000502221	0.000527633	0.000633509	0.000690024	0.000759651	0.000332139	0.000773299	0.000501304	0.000528997	0.000487246	0.000699775	0.00142182	0.000902859	0.00109365	0.000683576	0.000838676	0.000800447	0.00194665
3-Aminobutyric acid	0.00189306	0.00106628	0.00150637	0.00107034	0.00161155	0.00121049	0.000790259	0.000862799	0.000813035	0.000578518	0.000718572	0.000760658	0.000385459	0.000618994	0.000427419	0.000481037	0.000645192	0.000629095	0.00152038	0.00080022	0.00129222	0.000903323	0.0010811	0.000620189	0.000483861	0.000450406	0	0	0.00050089	0.00048284	0.0013148	0.0023373	0.00224863	0.0032455	0.0037304	0.00360721	0.000917782	0.00183861	0.00137252	0.00109474	0.00159998	0.0018545	0.00109683	0.00104238	0.00200939	0.00113188	0.000584033	0.00198729	0.00050932
Adenosine	0.00381217	0.00235125	0.000799857	0.00154423	0.00142167	0.00111873	0.000551902	0.00053346	0.000492958	0.000414486	0.000266865	0.000655148	0.001883	0.00327832	0.00268421	0.00107174	0.00104559	0.00262783	0.000741164	0.00105865	0.000342129	0.000995444	0.000360099	0.000622828	0.000776428	0.00137518	0.000469619	0.00045165	0.000920601	0.000942184	0.0010326	0.000574299	0.000576139	0.000590837	0.000426098	0.000389762	0.00131395	0.000336498	0.000834391	0	0.000409219	0.000992445	0.00160953	0.000957918	0.000770575	0.000884718	0.00254991	0.00219163	0.000834911
N-Methylserotonin	0.000397583	0	0	0	0.00137103	0	0	0.000568624	0.00120243	0.00225072	0.000287664	0.000232287	0.00531919	0.000249296	0.00026217	0.000201814	0.00450816	0.00266901	0	0.000836216	0.000269765	0	0.00019455	0	0.00550251	0.00548386	0	0.00019549	0.00552404	0.00225267	0.0019747	0.00052896	0	0	0	0.000499057	0.000309672	0.000592512	0.00184704	0.000222955	0.000170048	0	0	0	0	0	0	0	0.000232494
Ferulic acid	0	0	0.00163727	0	0.00129942	0	0	0	0.00117621	0	0	0	0.00174784	0.00354034	0.00165129	0.00378147	0.00240735	0.00262383	0	0	0	0.00113363	0	0.00120668	0	0	0.00074648	0.00128159	0	0	0.00257866	0.00193248	0	0.00124894	0	0.00134786	0	0.0021346	0	0.0016984	0.00115484	0.00307977	0.00363029	0	0	0.00222634	0.00119734	0.00323781	0
p-Aminobenzoic acid	0	0	0	0	0	0.00158607	0.000970867	0.0010026	0.000751874	0.000930075	0.000931279	0.000682139	0.000347023	0	0.00091396	0.000799425	0.000362636	0	0.000728026	0.00128894	0.00401891	0.00177624	0.00133204	0.00126501	0.00227717	0.00114532	0.000330858	0.00100521	0.00253381	0.00238365	0.0017944	0.00149388	0.00136858	0.00220497	0.00152269	0.00158208	0.000561303	0.00197733	0	0.00182623	0.0008583	0.000289878	0	0	0	0	0	0	0.000390118
Gly-Leu	0.00152988	0.00250349	0.00124813	0.00160576	0.00116752	0.0019035	0	0	0	0.000622987	0	0.000767611	0	0	0.00132248	0.00138091	0.00209938	0.00118309	0	0	0.00118687	0.000693591	0	0.00070552	0.00131596	0.00146482	0.00143598	0.00284829	0.00116932	0.000911052	0.00098628	0.000650446	0	0.00140898	0	0.00210101	0	0.00110818	0.000856987	0.00150891	0	0.0017604	0.00372756	0	0.00190778	0.00520903	0.00253546	0.00104012	0
4-Oxovaleric acid	0.00184682	0.00209421	0.00229964	0	0.00182992	0.00208	0.00161956	0.00243331	0.00166535	0.00184282	0	0.00166555	0.00258314	0	0	0	0.00258067	0	0.00140347	0.00157421	0	0.00146169	0.00144079	0.00157627	0.00185581	0.00180007	0	0	0.00157986	0	0	0.00136726	0	0	0	0.00126175	0	0	0	0	0	0	0.00840895	0	0.00197158	0	0.00164189	0	0.00134462
2,6-Diaminopimelic acid	0.00030519	0.000380894	0.000337606	0.000239491	0.000453279	0.000454001	0.0083731	0.0078278	0.00541969	0.00355375	0.00243161	0.00132011	0.000480634	0.00395077	0.000534517	0.000234068	0.000789883	0.00361871	0.00185472	0.00402925	0.000851632	0.000709243	0.000476507	0.000789971	0.000557891	0.000708668	0.000579453	0.000929472	0.00154844	0.000545104	0.000382682	0.000491758	0.000575644	0.000395943	0.000340697	0.00065171	0.000405531	0.000454192	0.000401713	0.000492255	0.000290482	0.00219223	0.00108773	0.000832833	0.00370855	0.00051656	0.00261519	0.00093027	0.00076201
Phthalic acid	0.000966694	0	0.000954214	0	0.00156929	0.00207206	0.0022009	0.00169534	0.00169914	0.0010578	0.00131764	0.000835805	0.00107171	0	0	0.000886626	0	0	0	0.00132806	0.00255851	0.0010037	0	0.00150877	0	0	0	0.000794951	0	0.00126965	0	0.00147449	0.000882386	0.00104105	0.00127825	0	0	0.000853204	0	0	0	0.00121778	0	0.00139326	0.00091445	0	0.00131984	0	0.00226462
2-Hydroxyisobutyric acid	0.00109114	0.00125695	0.00125228	0.0013956	0.00168574	0.00184183	0.000646842	0.000606666	0	0	0	0	0.000592594	0.00127031	0.00109243	0.000655332	0.00127733	0.00254613	0.000773444	0.00141991	0	0	0	0.000869144	0	0.00301687	0.000721854	0.000818283	0.000844104	0.00204067	0	0	0	0.00202809	0.000924011	0.00102803	0	0	0.0024906	0	0	0.00332436	0	0.00126272	0.00153543	0.00236492	0.00207854	0	0
Desthiobiotin	0.000972104	0.0012928	0.000974913	0	0.00134748	0.000920916	0	0	0	0	0	0.0010811	0	0.000851004	0	0	0	0	0.00137615	0.00141256	0	0.00251574	0.00130327	0.0010396	0.00201144	0.00144475	0.000926558	0.00130159	0.00133694	0.00116577	0	0.00121981	0.00411145	0	0.00146755	0.00105087	0	0	0	0	0.00123172	0.00160878	0	0	0	0	0.00138701	0	0.00113231
N-Acetyl-β-alanine	0.00131117	0	0.000767925	0.00243712	0.00134194	0.00176641	0	0.000899196	0	0	0	0	0.00160599	0.00249931	0.00170823	0	0.00232243	0.00209059	0.00189007	0.00147134	0.000930712	0.00104917	0.000535698	0.000967029	0.00206804	0.00135592	0	0.00151824	0.00175637	0.00205683	0.00108431	0.000911504	0.00089085	0.00111635	0.00128387	0.000838238	0	0	0.000269209	0	0	0.000819894	0.00299685	0.00110132	0.0025196	0.00155716	0.00208645	0.00230429	0.00112868
Alloisoleucine	0	0	0	0	0	0	0	0	0	0	0	0.00119947	0.00497839	0.00591916	0	0	0.00326782	0.00426638	0.00115207	0	0.00314119	0	0.000832981	0	0	0	0	0	0	0	0	0	0	0.000849739	0	0.00117922	0	0	0	0.000973237	0	0.00114277	0.00246613	0	0.00074818	0.00152227	0.00220458	0	0
p-Hydroxybenzoic acid	0.00393531	0.00359791	0.00403626	0.00537119	0.00295559	0.0044716	0	0	0	0	0	0	0.00101025	0.00518451	0.00215954	0.000734266	0.00106762	0.00649423	0	0	0.000630605	0.00055382	0	0.00074257	0.000789958	0	0	0	0	0	0	0	0	0	0	0	0	0	0	0	0	0.00459899	0.00360066	0	0.000933906	0.00366498	0.0031435	0.00148183	0
Octopine	0.000624141	0.000625597	0	0	0.00048882	0	0	0.000522311	0	0	0	0.000363562	0	0	0	0.000538633	0.000402221	0	0.000537299	0.000593012	0.00140938	0.000954303	0.00127082	0.000901254	0.000712466	0.00197868	0.000746689	0.00107421	0.00055141	0.000643199	0.000793157	0.000588831	0.000483581	0.000543242	0.000445177	0.000674292	0.000332888	0.000861063	0	0.000626279	0.000474948	0	0.00157801	0.00051424	0.000756889	0	0	0.000707496	0.000512276
Cyprodinil	0	0	0.000290654	0	0	0.000452401	0.00166501	0.00140784	0.00208559	0.00166717	0.00184451	0.00193477	0.0003408	0.00058652	0	0.000478733	0.000350806	0.000442547	0.000426758	0.000523327	0	0.00182901	0.00139408	0.000669013	0.00098312	0	0	0.000693932	0	0	0	0.000696948	0.00113397	0.000430819	0.00044654	0.000258336	0	0	0	0	0.000197188	0.000797465	0	0.000916223	0	0	0.000468423	0	0
AMP	0.00121197	0	0	0.00108708	0.0004621	0.000569618	0.000797499	0.00073631	0.000392605	0	0	0	0.00261624	0.00362503	0.00133706	0	0.000668997	0.00180807	0	0.00105621	0	0	0	0	0.00079939	0.00264815	0	0.000578298	0.00108528	0.000886446	0	0	0	0.000396125	0	0	0.00160124	0	0.000944709	0	0	0.00145204	0	0.000987387	0	0.000722056	0.00171302	0.00125625	0.00155511
N-Methylglutamic acid	0.00130382	0.00085369	0.00107151	0.00196016	0.000666042	0.000673799	0.00040385	0.000411245	0.000271555	0	0	0	0.00340068	0.000641975	0.00178624	0	0.00141096	0.00104338	0.000600271	0.000604088	0.000694597	0.000449426	0.000297263	0.000606554	0.0012674	0.00135787	0.000834376	0.000385826	0.00149317	0.00113837	0.000493853	0.000358646	0.00035192	0.000402918	0.000386577	0.000351373	0.000931262	0.000455405	0.000970806	0	0.000309565	0.000857674	0.001557	0.000831764	0.000756474	0.000553272	0.00100462	0.00106086	0.00230672
N-Acetylornithine	0.00130873	0.00162821	0.000940154	0.00122593	0.00104483	0.00139668	0.000529811	0.000474282	0.000502744	0.000554605	0.000314351	0.000583171	0.000632915	0.000937733	0.00100022	0.000659813	0.000915008	0.000997346	0	0.000625316	0.000731517	0.000508008	0.000741144	0.000574885	0.000839798	0.0007597	0.00061064	0.00169637	0.00107259	0.000730721	0	0.00053361	0	0.00111808	0	0.00126729	0.000731679	0.00107582	0.00064567	0.00114734	0	0.00118224	0.00203118	0.000659103	0.00115296	0.0029432	0.00114564	0.000784315	0.000432479
N-Acetylhistidine	0.000958326	0.001053	0.000743403	0.000844574	0.000797984	0.000849318	0.000486403	0.000642811	0.000481134	0.000406934	0.00039441	0.000494428	0.000399003	0.000407667	0.000858231	0.00110998	0.000894988	0	0.00061069	0.000748072	0.000412524	0.000533497	0.000508328	0.000826479	0.000841574	0.000757481	0.000708722	0.000686794	0.000916714	0.000817068	0	0	0.000388053	0.00037871	0.000334791	0.000428151	0.000301059	0.000319511	0.000601314	0.000175776	0.000441024	0.000734066	0.00115287	0.00100175	0.000720393	0.000698571	0.000887511	0.000652187	0.000494543
3-Hydroxy-3-methylglutaric acid	0.00251773	0.00215116	0.00165797	0.00338132	0.00244358	0.00498168	0.00185701	0.00147594	0.00143526	0.0010689	0.00214442	0.00137484	0.00213082	0	0	0.00185769	0	0	0	0	0	0	0	0	0.00162	0.00138273	0	0.00150824	0	0	0	0	0	0.00360441	0	0	0	0.00182693	0	0	0	0	0.0149175	0	0	0.00433051	0	0.00260274	0
N-Ethylmaleimide_+H2O	0.000878712	0.00125618	0.00119895	0.0014583	0.00125564	0.00100776	0.00125379	0.00140269	0.00159753	0.0013475	0.0011691	0.000946325	0.00052749	0.000792352	0.000608176	0.000909087	0.000671582	0	0	0.000386727	0.000622233	0.000498169	0.00045677	0	0	0	0	0.000365999	0	0	0.00187564	0.00116546	0.000800359	0.00130189	0.00052967	0.00118825	0.000277843	0.000741348	0.000496701	0.000658428	0.000641604	0.00170657	0.00116547	0.00072325	0	0	0	0.00126597	0.003051
Undecanoic acid	0.000705181	0.000769776	0.000945935	0.00060048	0	0	0.000995646	0.00184826	0.00143848	0.0015193	0.000780766	0.00212282	0	0.000962543	0.00114515	0	0.000908173	0	0.00399015	0.00394746	0.00165249	0.0012668	0.00145678	0.00224121	0.00105878	0.00123189	0.000925019	0.00104327	0.00106431	0	0	0	0	0	0	0.000641419	0.000902662	0	0.00101903	0.00104876	0.00115975	0.00122295	0.00140767	0.00123661	0.00133763	0.000784051	0.00140282	0	0
Prostaglandin F2α	0	0	0	0	0	0.00754596	0	0.00182166	0	0	0	0.00138241	0	0	0.00276902	0.00223951	0.00210405	0	0.0010415	0.0031227	0	0	0	0.00342089	0	0	0.00114665	0	0	0	0	0	0.00129924	0.00411184	0.00273267	0.00239873	0	0	0	0	0	0	0.00312279	0	0.00214831	0.00340789	0.00551249	0	0
Hippuric acid	0	0	0	0.00160473	0	0	0.00156552	0.00964018	0.00409339	0.00399648	0.00238218	0	0	0	0.00577425	0.00739405	0	0	0	0	0	0	0	0	0	0	0.000803428	0	0	0	0	0	0	0	0	0	0	0	0.00411576	0	0	0	0	0	0	0	0	0	0
FAD_divalent	0.00130035	0.000879443	0	0.00131898	0.000931593	0.000883206	0.000998921	0.000884237	0.000691886	0.000731103	0.000506194	0.000380049	0.000983454	0	0	0.000543357	0.000571941	0	0.00114907	0.00166421	0.000841439	0.0010914	0.000833131	0.00129443	0.000532927	0.000802824	0.00122053	0.000939943	0.00050856	0.000607123	0	0	0	0.000458326	0	0	0.00091993	0.00063911	0.000705229	0	0	0.000804392	0	0.00053879	0.000969576	0.000330031	0	0	0.00146438
Cysteic acid	0	0	0	0	0	0.000660916	0	0	0	0	0	0	0.00204729	0.00141903	0.00394792	0.000838898	0.00114908	0.00295578	0	0	0	0	0.000554888	0	0.00108236	0.00154866	0.000915784	0.00138325	0.00138412	0.000964934	0	0	0	0	0	0	0	0	0	0	0	0	0	0	0.00107659	0	0	0.00199543	0.000818383
Imidazolelactic acid	0.00143454	0.00225049	0.00170983	0.00147	0.00225714	0.00140842	0.000527098	0.000494866	0.0002581	0	0	0	0.000330185	0.000680943	0.00050011	0.000487488	0	0.00080676	0	0.000267663	0	0	0	0.000223884	0.00092508	0.000222762	0	0.000333484	0.00244659	0.000713687	0	0	0	0	0	0	0	0	0.000358194	0	0	0.000273132	0.00070881	0	0	0.000427623	0	0.000383323	0.00022215
Syringic acid	0	0	0.00127712	0.00175174	0	0.0018458	0.00117742	0.00110031	0.00107966	0.000976918	0.000667256	0	0.000953509	0	0	0	0.000986165	0	0	0	0	0.000885137	0	0	0	0.000814556	0	0	0	0	0	0	0.000888734	0.000851177	0	0	0	0.000997519	0	0	0	0	0	0	0.00370806	0.00116149	0.00139097	0	0.00140994
Nicotinamide	0.00107578	0.000754038	0.000426479	0.00091271	0.000551627	0.000407054	0.000841418	0.000672829	0.000508453	0.000295342	0.000232329	0.00052878	0.00177831	0.00227964	0.000674082	0.000842737	0.000445901	0.00165228	0.000472968	0.000849599	0	0	0	0.000479877	0.000670417	0.0012851	0.000559565	0.000319208	0.000761266	0.000538643	0	0.000312726	0.000340536	0	0	0	0.00120424	0	0.000934401	0	0.000438055	0.000371619	0.00113676	0.0010504	0.000643667	0	0.0013076	0.00171843	0.00067778
Methoxamine	0.00022705	0.000364285	0	0.000263389	0.00025999	0.000437463	0.000504231	0.000347778	0.000361666	0.00049755	0.000425806	0.00024701	0.00035471	0.000551549	0.000419181	0.00135603	0.000792613	0.00077042	0.000339776	0.000427338	0.000425816	0.00046463	0.000615069	0.000790851	0.000743262	0.000417125	0.000568153	0.00122132	0.000462459	0.000425275	0.000714768	0.000578368	0.000982506	0.000845636	0.000396117	0.000387955	0	0.00030212	0	0.000291846	0	0	0.000769746	0.000788465	0.000397315	0	0.000566592	0.000657565	0.000965935
Sepiapterin	0.00249705	0	0.00114864	0.0024183	0.00377959	0	0	0	0	0	0	0	0	0	0	0	0	0	0	0	0	0	0	0	0	0.00240867	0.00173248	0	0	0	0	0	0	0.00180041	0	0	0	0	0	0	0.00100884	0	0	0	0.0156686	0	0	0	0.00243183
Glucose 6-phosphate	0	0	0	0.00112642	0	0	0	0	0	0	0	0	0.00385817	0.012385	0.00115148	0	0.000346631	0.00580914	0	0	0	0	0	0	0	0	0	0	0	0.0012281	0	0	0	0	0	0	0	0	0	0	0	0.00104382	0	0	0	0	0	0	0
Ascorbate 2-sulfate	0.00235902	0.00286188	0.00230792	0.00179109	0.00200921	0.00183985	0	0	0	0	0	0	0	0.00140457	0.00098487	0.000736101	0	0.0044213	0	0	0	0	0	0	0	0	0	0	0	0	0	0	0	0.00180548	0.00121077	0.00188735	0	0	0.00081093	0	0	0	0	0	0	0	0	0	0
3-Aminopropane-1,2-diol	0.00266906	0.000888015	0.00114193	0.00166881	0.00260233	0.00117902	0	9.26265e-05	0	0	0	7.81107e-05	0.00158174	0.000912254	0.00154007	0.00139888	0.00145555	0.000761536	0.000159921	0.000150445	0	0.000211074	0.000140576	9.9846e-05	0.000156352	0.000439756	0.000193	0.000160199	0.000148972	0	0	0	0.000152944	0	0	9.39402e-05	0.000673265	0.000622441	0.000732289	0.000473467	0.000412187	0.00100002	0.00490354	0.00197357	0.0019169	0.00197368	0.000235208	0	0.00015319
3-Indoleacetonitrile	0	0	0.00299038	0.00156508	0	0.00164635	0.00170958	0.00205022	0	0	0.00153212	0.00161619	0.00104876	0	0	0.00159747	0	0	0.00146058	0.00203885	0.00177661	0.00140865	0	0.00109523	0	0	0	0.00104803	0.00195261	0	0.00122644	0	0	0	0.00155449	0.00141904	0.001111	0.00136541	0	0	0	0.00230746	0	0	0.00119651	0	0	0	0.000780728
Theobromine	0.00123157	0.00193603	0.0024387	0.00128745	0.00434875	0.00468299	0	0	0	0	0	0	0.000406325	0.00143633	0.00186717	0	0	0	0.00102794	0.00182703	0	0.000723106	0.000751616	0.00178051	0	0	0	0	0	0	0	0	0	0	0	0	0.004101	0.00348834	0.00334049	0.00106384	0.000740411	0	0.00117598	0	0	0.00179839	0	0	0.00135211
Thr-Asp-1	0.000461962	0.000744626	0.000544976	0.000683388	0.0007566	0.000767694	0.000412764	0.000715712	0.000421196	0.000432105	0.00035595	0.00028218	0.000457573	0.000774367	0.000528701	0.000466754	0.000712532	0.00180572	0.000408637	0.00039088	0.000644385	0.000470444	0.00191529	0.000625907	0.000401539	0.000427775	0.000720022	0.000801392	0.000467641	0.000533943	0.000458934	0.000376085	0.000311828	0.000514521	0.000451991	0.000537898	0.000247138	0.000978757	0.00030798	0.00047806	0	0.000906718	0.00141412	0.000457042	0.000838177	0.00126477	0.000633367	0.000513914	0.000541337
2-Amino-2-(hydroxymethyl)-1,3-propanediol	0.000497347	0	0	0	0	0	0	0	0	0	0	0	0	0	0.000405612	0.000829835	0	0	0.000996223	0.00101712	0.000990945	0.00119847	0.00119026	0.000898615	0	0.000713106	0.000697422	0.00078672	0.000819559	0	0.00102405	0.000721943	0.000968647	0.000908413	0.000906253	0.00103063	0.000535092	0.00107865	0.000472013	0.00116738	0	0	0	0	0.000680578	0	0	0	0.00169199
Riboflavin	0.00125811	0.00124123	0.00121404	0.00118423	0.00149567	0.00129745	0.000638331	0	0.000477872	0.000492516	0	0.000559452	0	0.000461622	0.000535486	0.000544623	0.000975978	0	0.000516006	0.000545479	0.000631093	0.000599682	0.000575192	0.000578403	0	0	0	0.000637227	0	0	0	0	0	0.000571553	0.000590541	0.000574029	0.000641811	0.00071061	0.000580391	0.000413762	0.000551703	0.000782313	0.00143653	0.000681555	0.000771819	0.00142713	0.000739012	0.00120451	0
Caffeine	0.000746512	0.00131597	0.00109219	0	0.00229853	0.00132199	0	0	0	0	0	0	0.000903432	0.0010956	0.000969689	0.000984652	0.000970063	0.00128969	0.00184838	0	0	0	0	0	0	0.000592406	0	0	0	0	0	0	0	0	0	0	0.000567295	0	0.000887534	0.00059747	0	0	0.00143653	0.0010504	0.00124462	0.00217121	0.00171971	0.00125982	0.000597983
6-Aminohexanoic acid	0	0	0	0	0	0	0.00232388	0.00138382	0.00135125	0.00142553	0.00153957	0.00229343	0	0	0	0	0	0	0.000709452	0	0	0.00075262	0	0.000629426	0	0	0	0	0	0	0	0	0	0	0	0	0	0	0	0	0	0	0	0	0	0	0	0	0
2-Hydroxybutyric acid	0	0.000852026	0	0	0	0	0	0	0	0	0	0	0.00147203	0.005263	0.00221648	0	0.00205552	0.00536066	0.00128395	0	0	0	0	0	0	0	0	0	0	0	0	0.000717139	0	0	0.000744082	0.00115983	0	0	0	0	0	0.00210658	0	0	0	0	0	0	0
Tryptamine	0	0	0	0	0	0	0	0	0	0	0	0	0.000409985	0.000575529	0	0.000355249	0.000619712	0.00122346	0	0	0	0	0	0	0	0	0	0	0	0	0	0	0.000229664	0.00040579	0.000313441	0.000210914	0	0	0	0	0	0.000353676	0.00347121	0.00228521	0.000842324	0.00284702	0.00119797	0.00598645	0
Kynurenic acid	0.000595166	0	0	0	0	0	0	0	0	0	0	0	0	0	0	0	0	0	0	0	0	0	0	0	0.00113424	0.00162408	0.000617193	0.00097494	0.001475	0.00111267	0	0	0.000861225	0.000705495	0.000802184	0	0.00132966	0.00111963	0.00110656	0.000824146	0	0.000807837	0	0	0	0	0	0	0
N2-Succinylornithine	0.000354827	0.000343801	0	0.000353389	0.000416276	0.000267813	0.000277501	0.000370935	0.00022548	0.00021815	0	0	0.00061754	0.000715415	0.000472003	0.000779151	0.000702067	0.00196239	0.000288583	0.00113664	0.000186079	0.000285307	0	0.000351001	0	0.000284444	0.000194356	0.000222455	0	0	0	0	0	0.000248644	0	0.000225366	0.00156334	0.000215165	0.000834391	0	0	0.000875616	0.000737527	0.000529742	0.000541228	0.0011143	0.000649314	0.000699046	0.000483214
Diethylaminomalonic acid	0.000809909	0	0.000789796	0.00275389	0.000616868	0.000845584	0.000465474	0.00131821	0.000850547	0	0	0	0	0.000401172	0.000431781	0	0.000404496	0.0005976	0.00050468	0.000971894	0.000654723	0	0.000895414	0	0.000768729	0.000837799	0	0.000672519	0.000514275	0.000465218	0.000426866	0	0	0.00028311	0.000247573	0.000232592	0.000642185	0.00063053	0.00101935	0	0.000308716	0.00134014	0.000475575	0	0	0.000327827	0	0	0
2-Methylserine	0	0	0	0.000873557	0	0	0.000503843	0.000759023	0.000752281	0.000748843	0.000456809	0	0.00472837	0.0025684	0.000683289	0	0.00107881	0.00165794	0	0	0	0	0.000608221	0.000478557	0.000955877	0.000728637	0.00069923	0	0.0005825	0	0	0	0	0.000443538	0	0	0.000401412	0	0	0	0	0.000731275	0	0.000410536	0.000760207	0	0.000518753	0.000666783	0
N,N-Dimethylglycine	0	0.000655492	0	0	0	0	0.00078367	0.000894532	0.00141975	0.000948954	0.000802949	0.00144362	0.000497839	0	0	0.000978201	0.000616072	0	0.000641497	0.000941435	0.000923011	0.00136572	0.00065132	0.000786453	0.000574474	0.000489012	0.000542389	0	0	0	0	0	0.000572675	0.000578939	0.000684573	0.000642226	0.000564673	0.000671783	0.000836902	0	0.00097322	0.000566599	0	0	0	0	0	0	0
5-Methoxyindoleacetic acid	0	0	0	0.00337718	0	0	0	0	0	0	0	0	0	0	0	0	0	0	0	0	0	0	0	0	0	0	0	0	0	0	0	0	0	0	0.00229972	0	0	0	0	0	0	0	0.00597887	0.00464024	0	0	0	0	0
3-Amino-2-piperidone	0.000488009	0.00108455	0.000584103	0.000517626	0.000735665	0.00110326	0.000372456	0.000436546	0	0	0.000349671	0.00025478	0.000921368	0.001219	0.000577646	0.00213933	0.00148786	0.00148269	0.000415886	0	0	0.000352833	0	0.000541016	0.00253479	0.00156866	0.000755729	0.000707414	0.00164387	0.00137686	0.000828789	0	0.000616727	0.000395943	0	0	0.000408527	0	0.000641067	0	0.000273095	0.00073606	0	0.000420693	0	0.000485018	0	0	0
Timolol	0.000386279	0.000286778	0	0.00025983	0.00020546	0.000484944	0.000232931	0.000259011	0.000268293	0.000254229	0.000209175	0.000199162	0.000120799	0	0.00021274	0.000365846	0.000318501	0.000348869	0.000210661	0.000215053	0.000295364	0.000511585	0.00026222	0.000560809	0.000389102	0.000470818	0.000354361	0.000239505	0.000184811	0.000468742	0.0011623	0.00104804	0.000262827	0.000182175	0.000223043	0.00170989	0	0.000275832	0	0	0.000138244	0.000170259	0.000314482	0.000207406	0.00072454	0.000263709	0.000407627	0.000534655	0.00083097
Guanidinosuccinic acid	0.000933754	0.000832099	0.000773586	0.000790167	0.000936256	0.000919205	0.000172082	0.00031047	0	0	0	0	0.000963465	0.000985194	0.000808801	0.000324378	0.00113841	0.00114675	0	0	0	0	0	0.000130636	0.000133254	0	0.000133337	0	0.000163653	0.000216749	0	0	0	0	0	0	0.000444849	0.000207076	0.000536454	0.000272223	0.000787057	0.000681833	0.00115847	0.00109797	0.000695923	0.000793196	0.000790339	0.00118915	0
5'-Deoxy-5'-methylthioadenosine	0.000657559	0.000400825	0.000373378	0.000723558	0.00034568	0.000288085	0.000237969	0.000340488	0.000202647	0.000160676	0.0001507	0.000194254	0.000787025	0.00125597	0.00089603	0.000407315	0.000639732	0.000721965	0.000508305	0.000361807	0.000237275	0.000220017	0.000211468	0.000445129	0.000534793	0.0006035	0.000543745	0.000385033	0.000664542	0.000743057	0.000286477	0.000255761	0.000263321	0.000214589	0.000276191	0.000233496	0.00055681	0.000322747	0.000464062	0	0.000280304	0.00102474	0.00162144	0.000527603	0.000658597	0.000389876	0.0004455	0.00110618	0.000260571
6-Hydroxynicotinic acid	0.00428159	0	0.0165735	0.000882084	0	0.000895115	0	0	0	0	0	0	0	0	0	0	0	0	0	0	0	0.00209185	0	0	0	0	0	0	0	0	0	0	0	0	0	0	0	0	0	0	0	0	0.00173736	0.00107046	0.00140897	0.00158816	0.00514697	0.00963013	0
allo-Threonine	0	0	0	0.000898472	0	0	0	0	0	0	0	0	0.001704	0.00280421	0.00162293	0	0.00170262	0.00493343	0.000489277	0	0.000550853	0.000414098	0.00105734	0.000927645	0	0	0	0.000475442	0	0	0	0	0	0	0	0	0	0	0	0	0	0.000995635	0	0	0.000466161	0.000484501	0	0	0
Guanosine	0.000630038	0.000979363	0.00074508	0.000903557	0.000431856	0.000362241	0.000126348	0.00035807	0.000247091	0	0	0.000128412	0.000477706	0.00147529	0.00136658	0	0.00122077	0.00224908	0.000253699	0.000267202	0	0.000520529	0.000411254	0.000224324	0.000301451	0.000317725	0	0.000207783	0.00101603	0	0	0	0	0.000272442	0.000150815	0	0.000626832	0	0.00064023	0	0.000208214	0.00103511	0.000610753	0.000463457	0.000516344	0.000545516	0.00257931	0.00104012	0.000219195
Orotic acid	0	0	0	0	0	0	0	0	0	0	0	0	0	0.0105797	0	0	0	0	0.00160494	0	0	0	0	0	0	0	0	0	0	0	0	0	0	0	0	0	0	0	0	0.00369743	0	0.00398751	0	0	0	0	0	0	0
Cytosine	0.00393946	0.00306764	0.00176125	0.00119898	0.00196356	0.00114327	0.000130999	0.000150947	0	9.48115e-05	9.41876e-05	0.000106329	0.000282963	0.0002443	0.000346975	0.000163571	0.000184276	0.000165551	0.000227876	0.000186441	0	0.000226725	0.00014984	0.000291621	0.000293159	0.000298644	0.000338089	0.000205007	0.000198197	0.000326592	0	0.000176707	0.000168783	0.000106269	0	9.93599e-05	0.000337756	0.00011648	0.00025944	0.000113148	0.000185315	0.000447777	0	0.000270484	0.000182483	0	0.000226238	0	0.000226583
Argininosuccinic acid	0.000488501	0.000293975	0	0.000403728	0.000554061	0.000432661	0	0	0	0	0	0	0.0012424	0.00173458	0.00107049	0.000658431	0.000702067	0.00119843	0	0.000362268	0	0.000288885	0	0.000270508	0.000489191	0.000287106	0.000290178	0.00027678	0.000239218	0.000340103	0	0	0	0	0	0	0.000204076	0	0.000242283	0	0	0.000408701	0.0005183	0	0.000226859	0.000523282	0.000423574	0.000366423	0
Castanospermine	0	0	0	0	0	0	0.00144448	0.000715712	0.000590408	0.000342328	0	0.0004977	0	0.000622491	0	0	0	0.0015263	0.000592569	0	0	0.000694933	0	0.000490873	0.000526502	0.000544481	0.000515722	0.000391774	0	0	0	0.000357484	0.000527633	0	0.000414287	0.000311177	0	0	0	0.00043255	0	0.000413486	0	0	0.000923612	0	0	0	0.000829
Mevalonic acid	0	0	0	0	0	0	0.00059444	0	0	0	0.000579823	0	0	0	0	0	0	0	0	0	0.000427368	0	0	0.000632872	0.000764019	0.00065198	0.000555627	0.000628295	0	0	0	0.000721607	0	0.000988675	0.00850165	0.000711711	0	0.000897608	0.000609437	0	0	0	0.00115577	0	0.00102795	0.00139306	0.00116177	0.00125278	0
6-Phosphogluconic acid	0.00099014	0	0	0.00112642	0	0.00151435	0	0	0	0	0	0	0.00152719	0.00111539	0	0.0012354	0	0	0	0	0	0	0	0	0	0	0	0	0	0	0	0	0.00112996	0	0	0	0	0	0	0	0	0	0	0	0	0.001373	0	0.00224877	0
threo-β-Methylaspartic acid	0.000595637	0.000661029	0	0	0.0007566	0.000814641	0	0	0.00035555	0	0.000483496	0.000882936	0	0	0	0	0	0	0	0.000946973	0.000642416	0.00101959	0.000632389	0.000949637	0.000629552	0.000801412	0.000776521	0.000564266	0.00062568	0	0	0.00150724	0	0.000532574	0.000678668	0	0	0.000418601	0	0	0	0	0	0.00064467	0.000728272	0	0	0.000996333	0.000724082
Glycyrrhetinic acid	0	0	0	0	0	0	0	0	0	0	0	0	0.000951933	0.00132608	0	0	0	0.0013949	0	0	0	0	0	0	0	0.000745838	0	0	0.00106256	0	0	0	0	0	0	0	0	0	0	0	0	0	0	0	0.000839867	0.00107944	0	0	0
Scopolamine	0.000682623	0.000632794	0.000339841	0.000733727	0.000751245	0.000904268	0.000552677	0.000316474	0.00038083	0.000291566	0.000318275	0.000383192	0.000235375	0.000811836	0.000289792	0	0	0.000552376	0	0.000321196	0.00114601	0.000219123	0.000257386	0	0.000403908	0.000402481	0.000414024	0.000349345	0.000307011	0	0	0.000577787	0.000863714	0.000357785	0.000452899	0.000441248	0.000364342	0.000548832	0.000314675	0	0.000395649	0.000337328	0	0	0	0.000239924	0	0.000695974	0.000241853
N6-Methyllysine	0.000331237	0.000453419	0.000296802	0.000534914	0.000424553	0.000492412	0	0	0	0	0.000124406	0	0.000435609	0.00130793	0.000381382	0.000146523	0.000655657	0.00120489	0.000329809	0.000191979	0.000183618	0.000490567	0.000499064	0.000407741	0.00128931	0.000708668	0.000397752	0.000767687	0.000823014	0.000728959	0.000393372	0.000336558	0.000258867	0.000360247	0.000168077	0.00016575	0.000222799	0.000193325	0.0002268	0	0.000181074	0.000895952	0.000383822	0.000164642	0.000209026	0.000488638	0.00029401	0.000660637	0
Myristoleic acid	0	0.000927949	0.0019788	0.0012051	0	0	0	0	0	0	0	0	0	0	0.0042284	0	0.00204166	0.00145493	0	0	0.000683788	0	0	0.000632872	0.000867774	0.00140452	0	0	0	0	0	0	0	0	0	0	0.00339715	0	0.0010405	0	0.00180914	0.00256648	0	0.00240438	0.00221641	0.000836929	0.00336677	0	0
CMP	0.00109835	0	0	0	0	0	0.00122982	0.000553479	0.000537418	0.000672424	0.000992448	0	0	0	0	0.00073243	0	0	0	0	0	0	0	0	0	0	0	0.000744955	0	0	0	0	0	0	0.00108707	0	0	0	0	0	0	0	0	0.000723926	0	0	0.000788345	0	0
Betonicine	0	0	0	0	0	0	0	0	0	0	0	0	0.00139358	0.00803593	0	0.000252498	0.000576032	0.000755076	0	0	0	0	0	0	0.00158069	0	0	0	0.00368931	0.000901654	0	0	0	0	0	0	0	0	0	0	0	0	0	0	0	0	0	0	0
Glycerophosphocholine	0	0	0	0.00101847	0	0	0	0	0.000472164	0	0	0	0.000680502	0	0.000548085	0	0.000993268	0	0	0	0	0.00105895	0	0.001053	0	0	0	0	0	0.00108786	0	0	0	0	0.000573279	0	0.000411897	0	0	0	0	0.000556232	0	0.00121183	0	0.000573438	0.00429155	0.00132742	0
Homocarnosine	0.000446236	0.00105909	0.000300156	0.000924913	0.00019767	0.00103391	0.000796848	0.000564336	0.000921086	0.0009607	0.000679328	0.00147142	0.00111867	0.00173408	0.000263624	0.00124637	0.000308946	0.00119197	0.000245092	0.000247819	0	0.000184689	0	0.000273587	0.000307965	0.000213444	0	0	0.000157608	0.000753042	0.000207375	0	0.00014354	0.00010791	0.000152178	0	0	0	0	0	0	0.000142348	0.000903523	0.000295073	0	0.000304041	0.000179894	0	0.000280274
Carnosine	0.000237862	0.000776183	0.000177746	0.000738812	0.000317441	0.000262478	0	0	0	0	0	0	0.000259169	0.000324235	0.0010574	0.000824767	0.00161071	0.00692974	0.000125038	0.000185518	0.000122576	0	0.000139367	0.000216846	0.000461948	0.000290212	0.000164977	0.000153061	0.000265126	0.000227322	0.000540886	0	0	9.7242e-05	0	0	0	0	0	0	0	0.000459738	0.00036281	0	0	0	0	0	0
N-Acetylglucosamine 1-phosphate	0	0	0	0.000983544	0	0	0	0	0	0	0	0	0.00115997	0.00423436	0	0	0	0.00136665	0	0	0	0	0	0	0	0	0	0	0	0	0	0	0	0	0	0	0	0	0	0	0	0	0	0	0	0	0	0	0.000996214
N-Acetylglucosylamine	0.000187734	0.000306155	0.000286741	0.000272033	0.000275083	0.000413989	0	0.000255581	0.000184707	0.000235351	0	0	0.00021451	0	0.000257809	0.000165875	0.000303941	0	0.000283147	0.000187826	0.000196909	0	0.000622319	0.000480757	0.000694106	0.000258706	0.000774713	0.00102781	0.000685269	0.00059797	0	0.000254598	0	0.000219513	0	0.000333759	0.000199583	0.000233769	0.000194161	0.00031815	0	0.000362049	0.000440555	0.000270484	0.000238472	0.000324724	0	0	0.000723589
Serotonin	0.000599568	0.000261311	0.000392383	0.000533389	0	0.000568702	0.00028564	0	0.000189192	0.000163613	0.000210352	0.000194254	0.000189984	0	0.000230186	0.000281987	0.000505962	0	0.000249169	0.000311966	0.000168849	0.000227172	0.000151048	0	0.000334616	0.000250275	0.000575385	0.000135218	0	0.000165058	0.00064493	0	0.000140075	0.000298291	0.000245302	0.000323823	0.000179737	0.0002366	0	0.000194981	0.0001692	0.000811022	0.000175101	0	0	0.000441584	0	0.00041021	0.000500454
S-Adenosylmethionine	0.000290447	0.000143943	0.000155947	0.000413897	0	0.00018192	8.44907e-05	0	5.74914e-05	0	0	0	0.000492714	0.00109261	0.000565531	0.000250195	0.000451362	0.00048131	0.000220175	0.000148138	0	7.37863e-05	0	0.000182538	0.00036482	0.000231194	0.000221024	0.000160596	0.000364009	0.000497525	0	0	0.000149974	0.000153864	0.000194878	0.000107489	0.000285707	0.000182	0.000111726	0	9.66859e-05	0.000779921	0.00107652	0.000455439	0.000460769	0.000501565	0.000354805	0.000779706	0.000131517
Triethanolamine	0.000279143	0.000530927	0.000239789	0.000298982	0	0	0	0.000167671	0	0.00019256	0.000147168	0	0.00334358	0	0.00020111	0.00172648	0.00013832	0.000258422	0.000226064	0	0.000285518	0.000209285	0	0.00058764	0	0.00124782	0.000249499	0	0.000157608	0	0.000259397	0	0	0	0.000171711	0.000134587	0.000223173	0.000244285	0.000144784	0.000180368	0.000195916	0.000183018	0.000375417	0.000219701	0.00288821	0.000177874	0.000250656	0.000294214	0
NMN	0	0	0	0.00112373	0	0	0	0	0	0	0	0	0.00330807	0.00577228	0	0	0	0.00251234	0	0	0	0	0	0	0	0	0	0	0	0	0	0	0	0	0	0	0.000530224	0	0	0	0	0.000322176	0	0	0	0	0	0	0
2,4-Diaminobutyric acid	0	0.000504906	0	0.000876608	0	0	0.000480977	0	0	0	0	0	0	0	0	0	0.000394941	0	0.00186605	0.0012977	0	0	0.000810022	0.00139169	0	0	0	0	0	0	0	0	0	0	0	0	0	0	0	0	0	0	0	0	0.00190155	0	0.0030293	0	0
6,8-Thioctic acid	0	0	0	0	0	0	0	0	0	0	0	0	0	0	0	0	0	0	0	0	0	0	0	0	0	0	0	0	0	0	0	0	0	0	0	0	0	0	0	0	0	0.00104037	0.00158918	0	0	0	0	0	0
Glu-Glu	0.000223118	0.000231969	0	0.000314745	0.000217632	0.000277949	0.00039261	0.000229851	0.000254022	0.000326386	0	0.000127185	0.000184859	0.00019584	0.000223402	0	0	0	0	0.000155521	0.000211677	0.000198105	0.000122047	0.000270948	0.000254071	0.000204569	0	0.000181215	0.000109678	0	0.000217352	0.000149388	0.000152449	0.000171507	0.000230765	0.000196913	0.00015053	0.000289178	0	0.000183291	0	0.000486454	0.000719316	0	0.000358745	0.00044572	0.000432045	0.000248891	0.000404402
N2-Acetylaminoadipic acid	0	0	0	0	0	0	0	0	0	0	0	0	0	0	0	0	0	0	0	0	0.000547031	0	0	0	0.00241468	0.00249227	0.00234256	0.00352145	0.00216531	0	0	0	0	0.00103451	0.000907143	0.00104033	0	0	0	0	0	0	0	0	0	0	0	0	0
N-Acetylserine	0	0	0	0	0	0	0	0	0	0	0	0	0	0	0	0	0	0.00294035	0	0.00316442	0	0	0	0	0	0	0	0	0	0	0	0	0	0	0	0	0	0	0	0	0	0.000834547	0	0	0	0	0	0	0
cis-4-Hydroxyproline	0	0	0	0.000495253	0	0.000378779	0.000469737	0.000203264	0	0	0	0.000197526	0.000271615	0.00080684	0	0	0	0.00155215	0.000263213	0.000260279	0.000232353	0.000394869	0.000209454	0.000270068	0.00037785	0.000284887	0.000377865	0.000249815	0.000272467	0.000271377	0	0	0	0	0	0	0	0	0	0	0	0.000266353	0.00041534	0	0.000294461	0.000377983	0.000240689	0.000314955	0.000350219
Cytidine	0.000356792	0.000224218	0.000183894	0.000157118	0	0	0	9.13401e-05	0.000141894	0	0	0.000103466	0.00012446	0.00138637	0.00018948	0.000198589	0.000176086	0.000591947	0	0.000113526	0	0.000182901	0.0001152	8.22521e-05	0.000204323	0.000378075	0	0.000105874	0.000172721	0.000207938	0.000196686	0	9.25585e-05	0	0	0.000106134	8.72473e-05	7.84623e-05	0.000108797	0	0	0.000228872	0.00027666	8.55284e-05	0.000177091	0.000168567	0.000414106	0.000387932	0.000159101
Gly-Gly	0	0.00053757	0	0	0.000636343	0.000635922	0	0	0	0	0	0	0	0.000728404	0	0	0.000464557	0.000971504	0	0	0.000310624	0	0	0.000306136	0.000472608	0.000371862	0.000298314	0.000608281	0.000458573	0.000438198	0	0	0	0.000298291	0	0	0	0	0.000274085	0.00038203	0	0.000694193	0.00125162	0	0.000518002	0.00105225	0.000755954	0.000581515	0
β-Ala-Lys	0	0	0	0	0	0	0	0	0	0	0	0	0.000295043	0	0	0.000320691	0.000393576	0	0.000135004	0.000182288	8.664e-05	0.000667654	0.000539343	0.00032285	0	0	0	0	0	0	0	0	0	0	0	0	0.000544828	0.00053589	0	0.000184961	0.000460106	0.00036803	0	0	0	0	0	0	0
2-Amino-2-methyl-1,3-propanediol	0.000316493	0	0	0	0	0	0.000494154	0.000353782	0.000555343	0.000600752	0.000569442	0.000334526	0.000199502	0	0	0	0	0	0	0.000345193	0	0.000440929	0.000593318	0	0	0.000390056	0.000339897	0.000346569	0.000298807	0	0	0	0.000376173	0.000409483	0.000314349	0	0.000278592	0	0.000170728	0	0	0.000194183	0	0.000233599	0	0	0	0.00037641	0.000383714
Deamido-NAD+	0	0	0	0	0	0	0	0	0	0	0	0	0	0	0	0	0	0	0	0	0	0	0	0	0	0	0	0	0	0	0	0	0	0	0	0	0	0	0	0	0	0	0	0	0	0	0	0	0
N,N-Dimethylhistidine	0	0.000408022	0	0.000290338	0	0.000308891	0	0	0	0	0	0	0	0.000463621	0.000326622	0	0	0	0	0	0.000149159	0.000164119	0	0	0.000402132	0.000387837	0.000287918	0.000463943	0.00019172	0.000220274	0.000228754	0	0.000197986	0.000169455	0	0	0	0.000385841	0	0	0	0.000356467	0.000229733	0	0.000204049	0.000197006	0	0.00033416	0
Agmatine	0.000550423	0.000566912	0.000424802	0.00169474	0.000214224	0.000510551	0.000121697	0	0	0	8.83008e-05	0	0.000213778	0.00042815	0.000681836	0	0.000440896	0.000330295	0.000168982	0	0	0	0	8.22521e-05	0.000163458	0.000148212	0	0	0.000121768	0.000192079	0	0	0	0	0	0	7.71371e-05	0	0.00010252	0	0	0.000931439	0.00036281	0.000804502	0	0.000144782	0.000345337	0.000686756	0
3-Hydroxypropionic acid	0	0	0	0	0	0	0	0	0	0	0	0	0	0	0	0	0	0	0	0	0	0	0	0	0	0	0	0	0	0	0	0	0	0	0	0	0	0	0	0	0	0	0	0	0	0.00448003	0	0	0
UMP	0	0	0	0	0	0	0	0	0	0	0	0	0.000657212	0.00141696	0	0	0	0	0	0	0	0	0	0	0	0	0	0	0	0	0	0	0	0	0	0	0	0	0	0	0	0	0	0	0	0	0	0	0
Hordenine	0.000216729	0	0	0	0	0	0.000155029	0.000196831	0.000155349	0	0.00024528	0.000249054	0.000369353	0	0	0.000650598	0	0	0	0	0	0	0	0	0.000173527	0.000187706	0	0	0.000113564	0	0.000220203	0	0	0	0	0	0	0.00027664	0	0	0	0	0.000307478	0.000176937	0.000282434	0	0	0.000428646	0.000406372
γ-Glu-Val-Gly	0.000463928	0.000455634	0	0.000497287	0.000352983	0.000433195	0	0	0	0	0	0	0.000296141	0.00104365	0.000438081	0.000571347	0.000439076	0	0	0.000226129	0	0.000310797	0	0.000280625	0.000908497	0.000317725	0.00021108	0.000228403	0	0	0	0	0	0	0	0	0	0	0	0	0	0.000558624	0.000331992	0.000279571	0	0.000408491	0	0	0
2'-Deoxyguanosine	0.000256045	0.000373697	0.000265501	0	0.000241489	0	0	0	0.000244237	0.000145993	0.000128723	0	0.000223662	0.000360205	0.00021274	0.000226235	0	0.000511998	0	0.000205824	0	0	0.000246511	0	0.000370743	0.000259594	0.000193904	0	0	0.000323068	0	0	0	0	0	0.000192397	0	0	0.00021341	0.000420024	0	0	0	0	0	0.000142196	0.000917411	0	0
O-Acetylcarnitine	0	0	0	0.00198762	0.000332047	0	0.000282152	0	0	0.000299957	0	0	0.000845594	0.00103365	0.000323714	0	0	0.00175807	0	0	0	0	0	0	0.00053657	0	0.000323174	0	0	0	0	0	0	0	0	0	0	0	0.000408827	0	0	0.000525529	0	0	0	0	0	0	0
Trimethylamine N-oxide	0	0	0	0	0	0	0.013741	0	0	0.00153586	0	0.000367652	0	0	0	0	0	0	0	0	0	0	0.00101907	0	0.000763991	0	0	0	0	0	0	0	0	0	0	0	0	0	0	0	0	0.000114436	0	0	0	0	0	0	0
2-Aminoethylphosphonic acid	0	0	0	0	0	0	0	0	0	0	0	0	0	0	0	0	0	0	0	0	0	0	0	0	0	0	0	0	0	0	0	0	0	0	0	0	0	0	0	0	0	0	0	0	0.00285684	0	0	0	0
Gluconolactone	0.000574504	0	0	0	0	0.000821576	0	0	0	0	0	0	0	0.000724907	0	0.000384738	0	0	0.000264572	0.000335963	0	0	0	0	0	0.000338581	0	0.000357672	0	0	0	0.000509778	0.000515754	0.000532985	0	0	0.00028346	0.000422645	0.000394599	0	0	0.000557428	0.000778851	0.000307902	0	0	0	0.000681378	0.000465481
N5-Ethylglutamine	0	0	0	0	0	0	0	0	0	0	0	0	0	0	0	0	0	0.000767997	0	0	0	0	0.000190925	0	0	0.000542262	0.000437979	0.000741119	0	0	0.000380545	0	0	0	0	0	0	0	0	0	0	0	0.00111645	0.000861699	0.000893751	0.000985031	0.000593502	0.000779706	0.000352682
1-Methylhistamine	0	0	0	0.000247118	9.54271e-05	0	0	0	0	0	0	0	5.89353e-05	0	0	0	0	0.000193816	0.000442615	0.000181365	0.000304224	0.000319741	0.000608221	0.000664174	0	0	0	0	0.000117018	9.33961e-05	0.00126991	0.000192402	0.000292029	0.000174789	0.000111294	6.36806e-05	0	0	0	0	0	0	0	0	0	5.32589e-05	0	0	0
N-Acetylglycine	0	0	0	0	0	0	0	0	0	0	0	0	0	0.00282153	0	0	0	0.00132074	0	0	0	0	0	0	0	0	0	0	0	0	0	0	0	0	0	0	0	0	0	0	0	0	0	0	0	0	0	0	0
Glycerol 3-phosphate	0	0	0	0	0	0	0	0	0	0	0	0	0.00128763	0.00537454	0	0	0	0.00169507	0	0	0	0	0	0	0	0	0	0	0	0	0	0	0	0	0	0	0	0	0	0	0	0	0	0	0	0	0	0	0.00104158
Sulfotyrosine	0	0	0	0	0	0	0	0	0	0	0	0	0	0	0	0	0.000688062	0.0009111	0	0	0	0	0	0	0	0	0	0	0	0	0	0	0	0	0	0	0	0	0	0	0	0.00201701	0	0	0	0	0	0	0
N-Carbamoylaspartic acid	0	0	0	0	0	0	0	0	0	0	0	0	0.00079748	0	0	0	0	0	0	0	0	0	0	0.00082189	0	0	0.000861915	0	0	0	0	0	0	0	0	0	0	0	0	0	0	0.000980084	0	0	0	0	0	0	0
Gly-Asp	0	0	0	0	0	0	0	0	0	0	0	0.00010183	0	0.00237905	0	0.000181541	0.000322596	0.00250265	0	0	0	0	0	0	0	0	0	0.000160596	0	0.000116304	0	0	0	0	0	0	0	0	0	0	0	0.000231265	0	0	0	0.00023527	0	0	0
Fructose 6-phosphate	0	0	0	0	0	0	0	0	0	0	0	0	0.00180142	0.00225764	0	0	0.000722725	0.00189989	0	0	0	0	0	0	0	0	0	0	0	0	0	0	0	0	0	0	0	0	0	0	0	0	0	0	0	0	0	0	0
Azetidine 2-carboxylic acid	0	0	0	0	0	0	0	0	0	0	0	0	0.000269419	0.00248547	0	0	0	0.000705814	0	0	0	0	0	0	0	0	0	0	0	0	0	0	0	0	0	0	0	0	0	0	0	0.000294663	0	0	0	0	0	0	0
Metaraminol	0	0	0	0	0	0	0.000372456	0	0.000218141	0.000260941	0.000165221	0	0	0	0	0	0	0	0.000350196	0.000391342	0	0.000645742	0.000263025	0.00026435	0	0	0.000207012	0.000179629	0	0	0	0	0.000178682	0	0.000255295	0.000181558	0.000480796	0.00077613	0.000382883	0.00043255	0.000345186	0.000185809	0	0	0	0	0.000122587	0.000556933	0.000228061
Oxamic acid	0	0	0	0	0	0	0	0	0	0	0	0	0	0	0	0	0	0	0	0	0	0	0	0	0	0.0018051	0	0	0	0.00279554	0	0	0	0	0	0	0	0	0	0	0	0.00219615	0	0	0	0	0	0	0
Carbendazim	0	0	0	0	0	0	0.000386409	0.000402239	0.000384499	0	0	0	0	0	0	0.000287516	0	0	0.000178949	0.000277354	0.0004268	0.000238799	0	0	0.000331063	0	0	0	0	0	0	0	0.000224219	0	0.000300722	0.00017659	0	0	0	0	0	0	0	0	0.000230177	0	0	0	0.000361056
N-Methyltyramine	0	0	0	0	0	0	0	0	0	0	0	0	0	0	0	0	0	0.0016111	0	0	0	0	0	0	0.000640805	0.00103438	0	0	0.000421438	0	0	0	0	0	0	0	0	0	0.000316349	0	0	0	0	0	0	0	0	0	0
1-Methylnicotinamide	0.000334677	0.000214253	0.000192838	0.000470846	0.000259016	0.000254475	0.000265099	0.000227707	0	0.000110334	0	0	0	0	0.000812678	0	0	0	0	0	0.00030324	0	0	0	0	0	0	0	0	0	0	0	0	0	0	0	0	0	0.00015399	0	0	0	0.00133427	0.000397707	0.0014777	0.00110241	0.000911929	0.000960229	0
dTMP	0	0	0	0	0	0	0	0	0	0	0	0	0	0.00115257	0	0	0	0	0	0	0	0	0	0	0	0	0	0	0	0	0	0	0	0	0	0	0	0	0	0	0	0	0	0	0	0	0.00119931	0	0.000783906
γ-Glu-2-aminobutyric acid	0.000799588	0.00039861	0	0	0.000256095	0	0	0	0	0	0	0	0.000192181	0.000787856	0	0.000565818	0.000185186	0	0	0	0	0	0	0	0.000557299	0.000376744	0.000181248	0.000233954	0.000286284	0.000360074	0	0	0.000203926	0.000211306	0	0	0.000148657	0	0	0	0	0	0	0	0	0	0	0	0
Carbachol	0	0	0	0	0	0	0.000441444	0	0	0	0	0	0	0	0.000437596	0	0	0	0	0	0	0	0	0	0	0	0	0	0	0	0	0.000508615	0.000434579	0	0	0	0.00104285	0.000799588	0.0005942	0.000615423	0	0	0	0	0	0	0	0	0.000383222
Ascorbic acid	0.000494168	0.000647456	0	0	0	0	0	0	0	0	0	0	0	0	0	0	0	0	0	0	0	0	0	0	0	0	0	0	0	0	0	0	0	0	0	0	0	0	0	0	0	0	0	0	0	0	0	0.00119032	0
Mucic acid	0	0	0	0	0	0	0	0	0	0	0	0	0	0	0	0	0	0	0	0	0	0	0	0	0	0	0	0	0	0	0	0	0	0	0	0	0	0	0	0	0	0	0	0	0	0	0	0	0
Ribulose 5-phosphate	0	0	0	0.000544573	0	0	0	0	0	0	0	0	0.00112372	0.00117323	0	0	0	0.00100645	0	0	0	0	0	0	0	0	0	0	0	0	0	0	0	0	0	0	0	0	0	0	0	0	0	0	0	0	0	0	0.00110327
Ectoine	0	0	0	0	0	0	0.000688327	0.000670685	0.000507229	0.000544537	0.000257838	0	0.0009426	0.000494096	0	0.000551995	0	0	0	0.000497945	0	0	0	0.000488234	0	0	0	0	0	0	0	0	0	0	0	0	0	0	0	0	0	0	0	0	0	0	0	0	0
Xanthurenic acid	0	0	0	0	0	0	0	0	0	0	0	0	0	0	0	0	0	0	0	0	0	0	0	0	0	0	0	0	0.000770704	0.000660218	0	0	0	0	0	0	0	0	0.000771292	0	0	0	0	0	0	0	0	0	0
Tyr-Arg_divalent	0	0	0	0	0	0	0	0	0	0	0	0	0.000267223	0	0	0.00105791	0	0.000110637	0	0.000175827	0	0	0	0	0	0.000199687	0	0.000190336	0.000161926	0	0	0.000732406	0.000625141	0	0.000418375	0	0	0	0	0	0	0	0.000232535	0.000148606	0	0	0	0	0.000299977
4-Methyl-5-thiazoleethanol	0	0	0	0	0	0	0	0	0	0.000109914	9.22253e-05	0.000119415	0	0	0	0	0.00010647	0	0.000284959	0.000317504	0	0.000216887	0.000194147	0.000230042	0	0.0001775	0.000229159	0.000207386	0.000123495	0	0	0	0	0	0	0	0	0	7.57396e-05	0.000133189	0	0	0	7.64411e-05	0	0	0	0	0.00111765
Tiglic acid	0	0	0	0	0	0	0	0	0	0	0	0	0	0	0	0	0	0	0.000816129	0.00112601	0.00327838	0	0	0.00115098	0	0	0	0	0	0	0	0	0	0	0	0	0	0	0	0	0	0	0	0	0	0	0	0	0
N-Acetylglucosamine 6-phosphate	0	0	0	0	0	0	0	0	0	0	0	0	0	0	0	0	0	0	0	0	0	0	0	0	0	0	0	0	0	0	0	0	0	0	0	0	0	0	0	0	0	0	0	0	0	0	0	0	0
Arg-Glu	0.000121388	0.000348784	0.000119056	0.000322881	0	0.000241138	0	0	0	0	0	0	0	0.000131892	0.000165734	0	0.00013923	0.000398938	0	0	0	0	0	0	0	0.000179719	0	0.000158216	0.00022281	0.000142737	0	0	0	0.000137452	0	0.000132781	0.000158019	0	0	0	0	0.000259575	0.000427948	0	0.000172115	0.000567233	0.000287532	0	0.000110336
Crotonic acid	0	0	0	0	0	0	0	0	0	0	0	0	0	0	0	0	0	0	0	0.00128031	0.0038805	0	0	0.00071388	0	0	0	0	0	0	0	0	0	0	0	0	0	0	0	0	0	0	0	0	0	0	0	0	0
Thiamine phosphate	0	0	0	0	0	0	0.000208901	0.00022299	0	0.000104041	0	0	0.000199868	0	0	0	0	0	0	0.000154137	0	0.000198105	0	0	0	0	0	0	0	0	0	0	0	0	0	0	0.000153525	0.000245094	0	0	0	0	0	0	0	0	0	0	0.000621134
Methyl sulfate	0	0.000974347	0	0	0	0	0	0	0	0	0	0	0.00110796	0	0	0	0	0	0	0	0	0.000888385	0	0	0	0	0	0	0	0	0	0	0	0	0	0	0	0.000761223	0.000865433	0	0	0	0	0	0	0	0	0	0
Thiaproline	0	0	0	0	0	0	0	0	0	0	0	0	0.000247089	0.00251794	0	0	0	0	0	0	0	0	0	0	0	0	0	0	0	0	0	0.000545235	0	0	0.000536484	0.000354082	0	0	0	0	0	0.000353676	0	0	0.000379896	0	0	0	0
Kynurenine	0	0	0	0	0	0	0.000374782	0.000250864	0	0.000133407	0	0.000190983	0.000248187	0	0.000156527	0.000140994	0	0.000309298	0	0	0	0	0	0.00020585	0	0	0.000164977	0	0.000209424	0	0	0	0	0	0.000168531	0.000100263	0	0	0	0	0	0.000133575	0	0	0	0	0	0	0
O-Acetylserine	0	0	0	0	0	0	0	0	0	0	0	0	0.000374477	0	0	0	0	0	0.00031803	0	0	0	0	0	0	0	0	0	0	0	0	0	0	0	0	0	0	0	0	0	0	0	0	0	0	0	0	0	0
S-Methylmethionine	0	0	0	0.000140339	0	0	0	0	0	0	0	0	0.000309685	0.000141384	0.000274285	0.000189835	0.000517792	0.000226927	0	0	0	0	0	0	0	0	0	0	0	0	0	0	0	0	0	0	0	0	0	0.000128178	0	0.000277916	0.000236037	0	0	0.000101864	0.000239195	0	0
2-Hydroxypyridine	0	0	0	0	0	0	0	0	0	0	0	0	0	0	0	0	0	0	0	0	0.000976298	0	0	0	0	0	0	0	0	0	0	0	0	0	0	0	0	0	0	0	0.00070828	0	0	0	0	0	0	0	0
N-Methylaspartic acid	0.000575979	0	0	0	0	0	0	0	0	0	0	0	0.000849987	0	0	0	0	0	0	0	0	0	0	0	0	0	0	0	0.000769038	0	0	0	0	0	0	0	0	0	0	0	0	0	0	0	0	0	0	0	0
Morpholine	0	0	0	0	0	0	0	0	0	0	0	0	0	0	0.000618353	0	0	0	0.00034929	0.000921591	0.000619279	0.000620252	0.000537732	0	0	0	0	0	0	0	0	0	0	0.000331525	0	0.00048325	0	0.000483312	0.000948628	0	0	0	0	0	0	0	0	0	0
Maleic acid	0	0	0	0	0	0	0	0	0	0	0	0	0	0	0	0	0	0	0	0	0	0	0	0	0	0	0	0	0	0	0	0	0	0	0	0	0	0	0	0	0	0	0	0	0	0	0	0	0
Pyridoxamine 5'-phosphate	0.000134166	0	0	0.000183559	0	0	0	0	0	0	0	0	0.000258437	0.000182351	0.000130843	0	0	0	0	0.000191517	0	0	0	0.000134594	0	8.60874e-05	0	0	0	0	0	0	0	0	0	0	0	0	0	0	0	0	0	0	0	0	0	0	0.000705857
Metronidazole	0	0	0	0	0	0	0	0	0	0	0	0	0	0	0	0	0	0	0	0	0	0	0	0.000159226	0	0	0	0	0	0	0	0	0	0	0	0	0	0.000266125	0	0	0	0.000200164	0	0	0.000254232	0	0	0	0
Isoniazid	0.000404463	0.000544214	0	0	0.000318902	0.000402786	0	0	0	0	0	0	0	0.000180852	0	0	0	0	0	0	0	0	0	0	0	0	0	0	0.000416257	0	0	0	0	0	0.000345239	0.000144975	0	0	0	0	0	0	0	0	0	0	0	0	0
Ophthalmic acid	0	0	0	0.000218135	0.000218606	0	0	0	0	0	0	0	0	0.000673449	0	0	0.000151971	0	0	0	0	0	0	0	0	0	0	0	0	0	0	0	0	0	0	0	0	0	0	0	0	0.000135569	0	0	0	0	0	0	0
5-Methylcytosine	0	0.000162766	0	0	0	0.000174452	0	0	0	0	0	0	0.000168387	0.000203833	0.000189964	0	0.000217946	0.000230964	0	0	0	0	0	0	0	0	0	0	0	0	0	0	0	0.000214589	7.2682e-05	0.000268272	0	0	0	0	0.000128066	0.000147531	0.00036211	0	0	0.000198557	0	0.000808128	0
3-Ureidopropionic acid	0	0	0	0	0	0	0	0	0	0	0	0	0	0	0	0	0	0	0	0	0	0	0	0	0	0	0	0	0	0	0	0	0	0	0	0	0	0	0	0	0	0	0	0	0	0	0	0	0
Hypotaurine	0	0	0	0	0	0	0	0	0	0	0	0	0.000320301	0.000656963	0	0	0.000345801	0.000723581	0	0	0	0	0	0	0	0	0	0	0	0	0	0	0	0	0	0	0	0	0	0	0	0	0	0	0	0	0	0.00159782	0
Phosphorylcholine	0	0	0	0	0	0	0	0	0	0	0	0	0.000336041	0.00177605	0	0	0	0	0	0	0	0	0	0	0	0	0	0	0	0	0	0	0	0	0	0	0	0	0	0	0	0	0	0	0	0	0	0	0
3-Methoxytyrosine	0	0	0	0	0	0	0	0	0	0	0	0	0	0.000338223	0	0.00017509	0.000260716	0	0.000196164	0	0	0	0	0.000115681	0	0	0	0	0	0	0	0	0	0	0	0	0	0.00014196	0	0	0	0.000208537	0	0	0	0	0	0	0
Nω-Methylarginine	0.0001897	0	0	0.000250677	0	0.000307824	0.00010697	0	0	0	0	0	0	0.000332728	0	0	0	0	0	0	0	0	0	0	0	0	0	0	0	0	0	0	0	0	0	0	0	0	0	0	0.000125946	0.000504397	0	0	0	0	0.000397163	0	0
3-Indoxylsulfuric acid	0	0	0	0	0	0	0	0	0	0	0	0	0	0	0.000685402	0.000998601	0	0	0	0	0	0	0	0	0	0	0	0	0	0	0	0	0	0	0	0	0	0	0.00105867	0	0	0	0	0	0	0	0	0	0
Acetylcholine	0	0	0	0.00486558	0	0	0	0	0	0	0	0	0	0	0	0	0	0	0	0	0	0	0	0	0	0	0	0	0	0	0	0	0	0	0	0	0	0	0	0	0	0	0	0	0	0	0	0	0
Methylguanidine	0	0	0	0	0	0	0	0	0	0.000962798	0	0	0	0	0	0	0	0	0	0	0	0	0	0	0	0	0	0	0	0	0	0	0	0	0	0	0	0	0	0	0	0	0	0	0	0	0	0	0
ADP	0	0	0	0	0	0	0	0	0	0	0	0	0.000591018	0	0	0	0	0	0	0	0	0	0	0	0	0	0	0	0	0	0	0	0	0	0	0	0	0	0	0	0	0	0	0	0	0	0	0	0
3-Methylguanine	0	0	0	0	0	0.00079917	0	0	0	0	0	0	0	0	0	0	0	0	0	0	0	0	0	0	0	0	0	0	0	0	0	0	0	0	0	0	0	0	0	0	0	0	0	0	0.000260868	0	0	0	0
Glucosaminic acid	0	0	0	0	0	0.00018192	0	0	0	0	0	0	0	0.000372196	0	0	0	0	0	0	0	0	0	0	0	0	0	0	0	0	0	0	0	0	0	0	0	0	0	0	0	0	0	0	0	0	0	0	0
Glucose 1-phosphate	0	0	0	0	0	0	0	0	0	0	0	0	0	0.00133641	0	0	0	0	0	0	0	0	0	0	0	0	0	0	0	0	0	0	0	0	0	0	0	0	0	0	0	0	0	0	0	0	0	0	0
N1-Acetylspermine	0	0	0	0.000185593	0	0	0	0	0	0	0	0	0	0.000138387	0.000110005	0	0.000389026	0.000168782	0	0	0	0	0	0	0.000120225	5.94624e-05	0	0	0.000172721	0	0	0	0	0	0	0	0	0	0	0	0	0	0	0	0	0	0	0	0
Acetoacetamide	0	0	0.000283388	0.000591863	0	0	0	0	0	0	0	0	0	0.000351213	0	0	0.000196561	0	0	0	0	0	0	0	0	0	0	0	0	0	0	0	0	0	0	0	0	0	0	0	0	0	0	0	0	0	0	0	0
ADP-ribose	0	0	0	0	0	0	0	0	0	0	0	0	0	0	0	0	0	0	0	0	0	0	0	0	0	0	0	0	0	0	0	0	0	0	0	0	0	0	0	0	0	0	0	0	0	0	0	0	0
Lysinamide	0	0	0	0	6.37804e-05	5.81505e-05	0	0	0	0	0	0	0	0	0	0	0	0	0	0	0	0	0	0	0	0	0	0	0	0	0	0	0	0	0	0	0	0	0	0	0	0	0	0	0	0	0	0.000543105	0
Imidazole-4-methanol	0	0	0	0	0	0	0	0	0	0	0	0	0	0.00014688	0.000265562	0	0.000130585	0	0	0	0	0	0	0	0	0.000255156	0	0	0	0.000221448	0	0	0	0	0	0	0	0	0	0	0	0	0	0	0	0.000262158	0	0	0
Oxypurinol	0	0	0	0	0	0	0	0	0	0	0	0	0	0	0	0	0	0	0	0	0	0	0	0	0	0	0	0	0	0	0	0	0	0	0	0	0	0	0	0.00109724	0	0	0	0	0	0	0	0	0
2-Phenylethylamine	0	0	0	0	0	0	0	0	0	0	0	0	0	0	0	0	0	0	0	0	0	0	0	0	0	0	0	0	0	0	0	0	0	0	0	0	0	0	0	0	0	0	0	0	0	0.000660307	0	0	0
Sorbitol 6-phosphate	0	0	0	0	0	0	0	0	0	0	0	0	0	0.00124139	0	0	0	0	0	0	0	0	0	0	0	0	0	0	0	0	0	0	0	0	0	0	0	0	0	0	0	0	0	0	0	0	0	0	0
Benzylsuccinic acid	0	0	0	0	0	0	0	0	0	0	0	0	0	0	0	0	0	0	0	0.001036	0	0	0	0	0	0	0	0	0	0	0	0	0	0	0	0	0	0	0	0	0	0	0	0	0	0	0	0	0
Histidinol	0	0	0	0	0	0	0	0	0	0	0	0	0	0	0	0	0	0.00017928	9.74024e-05	0	0	0	4.95438e-05	5.36618e-05	0	0	0	0	0	0	0	0	0	0	0	0	0	0	0	0	0	0	0	0	0	0	0	0	0
Aminoacetone	0	0	0	0	0	0	0	0	0	0	0	0	0	0	0	0	0	0	0	0	0	0	0	0	0	0	0	0	0	0	0	0	0	0	0	0	0	0	0	0	0	0	0	0	0	0	0	0	0
1,3-Diaminopropane	0	0	0	0	0	0	0	0	0	0	0	0	0	0	0	0	0	0.000726003	0	0	0	0	0	0	0	0	0	0	0	0	0	0	0	0	0	0	0	0	0	0	0	0	0	0	0	0	0	0	0
Anthranilic acid	0	0	0	0	0	0	0	0	0	0	0	0	0	0	0.000625622	0	0	0.000435279	0	0	0	0	0	0	0	0	0	0	0	0	0	0	0	0.000149351	0	0	0	0	0.000244794	0	0	0	0	0	0	0	0	0	0
Cystine	0	0	0	0	0	0	0	0	0	0	0	0	0	0	0	0	0	0.000172012	0	0	0	0	0	0	0	0	0	0	0	0	0	0	0	0	0	0	0	0	0	0	0	0	0	0	0	0	0	0	0
Ethylacetimidate	0	0	0	0	0	0	0	0	0	0	0	0	0	0	0	0	0	0	0	0	0	0	0.000548607	0	0	0	0	0	0	0	0	0	0	0	0	0	0	0	0	0	0	0	0	0	0	0	0	0	0
Tropinone	0	0	0	0	0	0	0	0	0	0	0	0	0	0	0	0	0	0	0	0	0	0	0	0	0	0	0	0	0	0	0	0	0	0	0	0	0	0	0	0	0	0	0	0	0	0	0	0	0
3-Acetylacrylic acid	0	0	0	0	0	0	0	0	0	0	0	0	0	0	0	0	0	0	0	0	0	0	0	0	0	0	0	0	0	0	0	0	0	0	0	0	0	0	0	0	0	0	0	0	0	0	0	0	0
Isobutyryl CoA_divalent	0	0	0	0	0	0	0	0	0	0	0	0	0	0.000925363	0	0	0	0	0	0	0	0	0	0	0	0	0	0	0	0	0	0	0	0	0	0	0	0	0	0	0	0	0	0	0	0	0	0	0
3-Nitrotyrosine	0	0	0	0	0	0	0	0.000546754	0	0.000244161	0	0	0	0	0	0	0	0	0	0	0	0	0	0	0	0	0	0	0	0	0	0	0	0	0	0	0	0	0	0	0	0	0	0	0	0	0	0	0
Norspermidine	0	0	0	0	0	0	0	0	0	0	0	0	0	0	0	0	0.000219311	0	0	0	0	0	0	0	0	0	0	0	0	0	0	0	0	0	0	0	0	0	0	0	0	0	0	0	0	0	0	0	0
Nicotine	0	0	0	0	0	0	0	0	0	0	0	0	0	0	0	0	0	0	0	0	0	0	0	0	0	0	0	0	0	0	0	0	0	0	0	0	0	0	0	0	0	0.000238442	0	0	0	0	0	0	0
4-Trimethylammoniobutanal	0	0	0	0	0	0	0	0	0	0	0.000233507	0	0	0	0	0	0	0	0	0	0	0	0	0	0	0	0	0	0	0	0	0	0	0	0	0	0	0	0	0	0	0	0	0	0	0	0	0	0
[truncated: 71 more columns]
